# Supplementary material for: The cecal and fecal microbiomes and metabolomes of horses before and after metronidazole administration
Source: PLoS One. 2020 May 22;15(5):e0232905. doi: 10.1371/journal.pone.0232905 (PMC7244109; doi:10.1371/journal.pone.0232905)
Supplement: S1 Table — (XLSX) [file pone.0232905.s002.xlsx]

## Sheet: Table 1.Taxonomy L2 cecal
Bacterial group		Dm52			Dm28			Dm14			D0			D7			D14			D28			D52			Dm52 vs Dm28 vs Dm14 vs D0 vs D7 vs D14
		Median	Range		Median	Range		Median	Range		Median	Range		Median	Range		Median	Range		Median	Range		Median	Range		Pvalue	Qvalue
Unassigned;Other		2.907b	1.984-4.056		1.635a	1.342-1.719		2.295a,b	2-2.547		1.928a,b	1.67-2.44		1.937a,b	0.93-2.633		1.949a,b	0.667-3.393		2.095	1.944-2.547		2.202	1.779-2.214		0.0162	0.07776
k__Archaea;p__Euryarchaeota		0.444	0.33-0.758		0.072	0.037-0.391		0.309	0.047-0.374		0.477	0.128-0.726		0.172	0.086-0.635		0.095	0.016-0.281		0.336	0.084-0.435		0.365	0.226-0.474		0.0507	0.144533
k__Bacteria;Other		0.002	0-0.009		0.007	0.002-0.009		0.005	0.002-0.012		0.002	0-0.007		0.002	0-0.007		0.007	0-0.016		0.006	0-0.012		0.003	0-0.014		0.3936	0.429382
k__Bacteria;p__Actinobacteria		0.13	0.086-0.17		0.191	0.144-0.47		0.112	0.072-0.151		0.133	0.098-0.358		0.191	0.144-0.577		0.167	0.077-2.677		0.185	0.102-0.986		0.235	0.102-0.284		0.1397	0.257908
k__Bacteria;p__Armatimonadetes		0.002	0-0.005		0	0-0.009		0	0-0.002		0	0-0.002		0	0-0.002		0.002	0-0.002		0	0-0		0	0-0.005		0.1643	0.26288
k__Bacteria;p__Bacteroidetes		52.837	45.016-54.063		43.914	42.709-52.505		46.786	41.677-51.809		51.37	41.147-56.137		52.133	49.028-64.46		54.505	20.005-58.97		51.591	48.623-56.172		52.071	48.995-61.477		0.0961	0.209673
k__Bacteria;p__Deferribacteres		0	0-0.005		0	0-0.005		0	0-0.002		0.002	0-0.005		0	0-0.002		0.005	0-0.009		0.003	0-0.016		0	0-0.007		0.1617	0.26288
k__Bacteria;p__Elusimicrobia		0.007	0-0.065		0.009	0.002-0.026		0.007	0.005-0.044		0.009	0.005-0.028		0.007	0.002-0.033		0.009	0.002-0.012		0.013	0.009-0.019		0.017	0.014-0.037		0.8051	0.8051
k__Bacteria;p__Fibrobacteres		3.716b	3.058-4.895		0.921a	0.737-1.105		2.109a,b	1.486-2.705		2.286a,b	0.381-3.66		1.914a,b	0.298-3.874		0.979a,b	0.242-3.081		0.992	0.57-1.786		2.79	1.621-4.6		0.0154	0.07776
k__Bacteria;p__Firmicutes		21.202b	20.272-25.816		40.202a	32.798-43.056		31.037a,b	28.091-37.658		28.002a,b	16.835-30.267		26.458a,b	22.142-28.072		23.684a,b	17.474-33.644		27.648	23.223-33.867		27.417	21.46-30.709		0.0026	0.0208
k__Bacteria;p__Fusobacteria		0.023	0.007-0.095		0.035	0.002-0.098		0.042	0.009-0.088		0.042	0.005-0.144		0.037	0.019-0.216		0.091	0.058-9.274		0.043	0.014-0.098		0.119	0.012-0.412		0.3277	0.41064
k__Bacteria;p__GN02		0	0-0		0	0-0		0	0-0		0	0-0.002		0	0-0.005		0	0-0		0	0-0.005		0	0-0		0.1195	0.239
k__Bacteria;p__Lentisphaerae		0.021a	0.012-0.026		0.03a	0.021-0.051		0.026a	0.019-0.037		0.035a	0.021-0.035		0.016a	0.005-0.033		0.016a	0.012-0.033		0.021	0.019-0.026		0.026	0.021-0.04		0.0432	0.144533
k__Bacteria;p__Planctomycetes		0.002b	0-0.009		0.009a	0-0.019		0.009a	0.002-0.014		0.007a	0.005-0.014		0.005a	0.002-0.005		0.009a	0.005-0.014		0.005	0.005-0.009		0.01	0.002-0.019		0.0357	0.1428
k__Bacteria;p__Proteobacteria		3.235	2.198-3.96		2.763	2.237-3.233		3.588	3.142-9.186		2.893	1.474-5.451		3.926	1.993-10.721		5.837	4.088-29.663		5.578	2.714-10.153		2.976	2.526-4.277		0.0786	0.18864
k__Bacteria;p__SR1		0.081	0.026-0.119		0.049	0.016-0.077		0.051	0.007-0.13		0.053	0.005-0.181		0.014	0.005-0.105		0.007	0.002-0.014		0.01	0.007-0.033		0.023	0.002-0.051		0.0542	0.144533
k__Bacteria;p__Spirochaetes		9.458	7.037-13.419		6.333	4.509-8.919		6.098	4.756-9.028		6.605	2.163-11.502		5.851	0.819-11.274		7.347	0.76-8.691		4.459	1.477-8.812		6.737	3.753-9.644		0.3262	0.41064
k__Bacteria;p__Synergistetes		0.016	0.009-0.037		0.044	0.021-0.056		0.037	0.016-0.047		0.028	0.012-0.053		0.03	0.012-0.044		0.035	0.014-0.07		0.04	0.028-0.06		0.033	0.016-0.049		0.261	0.368471
k__Bacteria;p__TM7		0.002	0-0.007		0.007	0-0.007		0.007	0-0.012		0.002	0-0.007		0.005	0-0.014		0	0-0.005		0.003	0.002-0.007		0.001	0-0.002		0.5182	0.54073
k__Bacteria;p__Tenericutes		0.809b	0.53-0.979		0.628a,b	0.56-0.679		0.707a,b	0.491-0.837		0.702a,b	0.563-0.821		0.423a,b	0.135-0.716		0.388a	0.207-0.426		0.651	0.577-1.095		0.674	0.607-1.116		0.0026	0.0208
k__Bacteria;p__Verrucomicrobia		2.928	1.388-7.088		1.64	1.386-3.24		4.056	0.614-5.514		5.014	0.774-17.128		1.916	0.279-6.805		3.433	0.416-5.853		3.363	1.042-6.43		2.037	0.93-4.277		0.2082	0.3123
k__Bacteria;p__WPS-2		0.002	0-0.005		0.002	0-0.023		0.002	0-0.009		0	0-0.005		0	0-0		0.002	0-0.005		0.003	0-0.007		0	0-0.002		0.3422	0.41064
