# Supplementary material for: The cecal and fecal microbiomes and metabolomes of horses before and after metronidazole administration
Source: PLoS One. 2020 May 22;15(5):e0232905. doi: 10.1371/journal.pone.0232905 (PMC7244109; doi:10.1371/journal.pone.0232905)
Supplement: S2 Table — (XLSX) [file pone.0232905.s003.xlsx]

## Sheet: Table 2. Taxonmy L5 cecal
Bacterial group		Dm52			Dm28			Dm14			D0			D7			D14			D28			D52			Dm52 vs Dm28 vs Dm14 vs D0 vs D7 vs D14
		Median	Range		Median	Range		Median	Range		Median	Range		Median	Range		Median	Range		Median	Range		Median	Range		Pvalue	Qvalue
Unassigned;Other;Other;Other;Other		2.907b	1.984-4.056		1.635a	1.342-1.719		2.295a,b	2-2.547		1.928a,b	1.67-2.44		1.937a,b	0.93-2.633		1.949a,b	0.667-3.393		2.095	1.944-2.547		2.202	1.779-2.214		0.0162	0.16605
k__Archaea;p__Euryarchaeota;c__Methanobacteria;o__Methanobacteriales;f__Methanobacteriaceae		0.016	0.009-0.058		0.012	0.007-0.221		0.016	0.014-0.042		0.023	0.005-0.123		0.014	0.012-0.021		0.014	0.005-0.042		0.016	0.014-0.23		0.036	0.021-0.098		0.3731	0.597883
k__Archaea;p__Euryarchaeota;c__Methanomicrobia;o__Methanomicrobiales;f__Methanocorpusculaceae		0.014	0.005-0.051		0.007	0.002-0.023		0.016	0.002-0.026		0.016	0.007-0.042		0.007	0-0.012		0.002	0-0.009		0.009	0.009-0.021		0.006	0.002-0.009		0.1336	0.429494
k__Archaea;p__Euryarchaeota;c__Methanomicrobia;o__Methanosarcinales;f__Methanosarcinaceae		0.002	0-0.042		0	0-0.019		0	0-0.007		0	0-0.005		0	0-0.012		0.002	0-0.019		0.002	0-0.135		0.003	0-0.109		0.0742	0.342578
k__Archaea;p__Euryarchaeota;c__Thermoplasmata;o__E2;f__[Methanomassiliicoccaceae]		0.356b	0.307-0.73		0.051a,b	0.019-0.128		0.277a,b	0.028-0.307		0.435a,b	0.079-0.593		0.151a,b	0.063-0.612		0.051a	0.007-0.249		0.149	0.049-0.379		0.251	0.147-0.449		0.0268	0.217983
k__Bacteria;Other;Other;Other;Other		0.002	0-0.009		0.007	0.002-0.009		0.005	0.002-0.012		0.002	0-0.007		0.002	0-0.007		0.007	0-0.016		0.006	0-0.012		0.003	0-0.014		0.3936	0.608966
k__Bacteria;p__Actinobacteria;c__Actinobacteria;o__Actinomycetales;f__Actinomycetaceae		0.009	0-0.014		0.019	0.014-0.023		0.012	0.007-0.019		0.021	0.007-0.023		0.014	0.005-0.04		0.014	0.007-0.07		0.021	0.009-0.049		0.023	0.014-0.033		0.1255	0.429494
k__Bacteria;p__Actinobacteria;c__Actinobacteria;o__Actinomycetales;f__Cellulomonadaceae		0	0-0.002		0	0-0.002		0	0-0.002		0	0-0		0	0-0		0	0-0		0	0.0-0.0		0	0.0-0.0		0.3519	0.582945
k__Bacteria;p__Actinobacteria;c__Actinobacteria;o__Actinomycetales;f__Corynebacteriaceae		0.033	0.016-0.105		0.019	0.009-0.298		0.04	0.014-0.091		0.037	0.012-0.23		0.033	0.012-0.47		0.077	0.016-0.577		0.022	0.009-0.702		0.11	0.014-0.209		0.9266	0.949765
k__Bacteria;p__Actinobacteria;c__Actinobacteria;o__Actinomycetales;f__Dietziaceae		0	0-0		0	0-0.002		0	0-0		0	0-0.002		0	0-0.009		0	0-0		0	0.0-0.0		0	0.0-0.0		0.1388	0.429494
k__Bacteria;p__Actinobacteria;c__Actinobacteria;o__Actinomycetales;f__Intrasporangiaceae		0	0-0.007		0.002	0-0.002		0	0-0.002		0	0-0		0	0-0.002		0	0-0.002		0.001	0-0.019		0	0-0.002		0.4621	0.653314
k__Bacteria;p__Actinobacteria;c__Actinobacteria;o__Actinomycetales;f__Jonesiaceae		0	0-0.005		0	0-0		0	0-0.002		0.002	0-0.005		0.002	0-0.007		0.002	0-0.012		0	0-0.005		0	0-0.002		0.1351	0.429494
k__Bacteria;p__Actinobacteria;c__Actinobacteria;o__Actinomycetales;f__Microbacteriaceae		0	0-0		0	0-0.002		0	0-0.002		0.002	0-0.005		0	0-0.005		0.002	0-0.012		0	0-0.002		0.001	0-0.009		0.1823	0.498287
k__Bacteria;p__Actinobacteria;c__Actinobacteria;o__Actinomycetales;f__Micrococcaceae		0.002	0-0.012		0.005	0.002-0.009		0.002	0-0.007		0.002	0.002-0.005		0.002	0-0.005		0.005	0.002-0.012		0.002	0-0.047		0.006	0-0.009		0.5316	0.697459
k__Bacteria;p__Actinobacteria;c__Actinobacteria;o__Actinomycetales;f__Nocardiaceae		0	0-0.002		0	0-0		0	0-0.002		0	0-0.005		0	0-0.002		0	0-0.002		0	0-0.002		0.001	0-0.002		0.8043	0.867797
k__Bacteria;p__Actinobacteria;c__Actinobacteria;o__Actinomycetales;f__Nocardioidaceae		0	0-0.002		0	0-0.002		0	0-0.002		0	0-0.002		0	0-0		0	0-0		0	0-0.002		0	0-0.002		0.2573	0.560582
k__Bacteria;p__Actinobacteria;c__Actinobacteria;o__Actinomycetales;f__Promicromonosporaceae		0a	0-0		0a	0-0		0a	0-0		0a	0-0		0a	0-0.002		0.002a	0-0.002		0	0-0.002		0	0-0		0.0319	0.217983
k__Bacteria;p__Actinobacteria;c__Actinobacteria;o__Bifidobacteriales;f__Bifidobacteriaceae		0.002	0-0.007		0.005	0-0.014		0.002	0.002-0.007		0.002	0-0.03		0.002	0-0.007		0.005	0-1.802		0.005	0.002-0.009		0.003	0.002-0.009		0.6093	0.729381
k__Bacteria;p__Actinobacteria;c__Coriobacteriia;o__Coriobacteriales;f__Coriobacteriaceae		0.056a	0.044-0.077		0.123a	0.105-0.181		0.047a	0.033-0.063		0.067a	0.012-0.114		0.114a	0.047-0.16		0.044a	0.04-0.181		0.123	0.065-0.151		0.062	0.044-0.081		0.0311	0.217983
k__Bacteria;p__Armatimonadetes;c__SJA-176;o__RB046;f__		0.002	0-0.005		0	0-0.009		0	0-0.002		0	0-0.002		0	0-0.002		0.002	0-0.002		0	0-0		0	0-0.005		0.1643	0.481164
k__Bacteria;p__Bacteroidetes;c__Bacteroidia;o__Bacteroidales;Other		0.014	0.012-0.035		0.016	0.009-0.023		0.009	0.007-0.021		0.023	0.007-0.049		0.023	0.009-0.026		0.019	0.005-0.026		0.014	0.012-0.03		0.023	0.009-0.04		0.5376	0.699733
k__Bacteria;p__Bacteroidetes;c__Bacteroidia;o__Bacteroidales;f__		31.714	26.579-34.43		30.151	28.888-38.474		29.572	25.128-32.535		31.374	24.679-34.281		33.26	20.028-42.835		33.823	2.063-41.156		32.706	31-34.844		32.777	29.374-38.137		0.8609	0.910621
k__Bacteria;p__Bacteroidetes;c__Bacteroidia;o__Bacteroidales;f__BS11		0.221	0.184-0.347		0.156	0.109-0.335		0.267	0.142-0.36		0.188	0.165-0.279		0.167	0.135-0.216		0.158	0.137-0.223		0.178	0.13-0.549		0.237	0.186-0.505		0.2919	0.560582
k__Bacteria;p__Bacteroidetes;c__Bacteroidia;o__Bacteroidales;f__Bacteroidaceae		0.335	0.249-0.416		0.253	0.181-0.365		0.302	0.198-0.326		0.305	0.202-0.733		0.27	0.237-0.3		0.281	0.193-10.356		0.288	0.258-0.393		0.373	0.258-0.586		0.2156	0.527737
k__Bacteria;p__Bacteroidetes;c__Bacteroidia;o__Bacteroidales;f__ML635J-40		0.014	0-0.056		0	0-0.007		0	0-0.002		0	0-0.007		0.002	0-0.007		0	0-0		0.001	0-0.005		0	0-0		0.0611	0.323239
k__Bacteria;p__Bacteroidetes;c__Bacteroidia;o__Bacteroidales;f__Marinilabiaceae		0.021	0-0.033		0.007	0-0.012		0.007	0.002-0.014		0.014	0.005-0.016		0.016	0.002-0.026		0.009	0.005-0.012		0.015	0.002-0.053		0.103	0.007-0.195		0.4599	0.653314
k__Bacteria;p__Bacteroidetes;c__Bacteroidia;o__Bacteroidales;f__Porphyromonadaceae		0.319	0.258-0.535		0.212	0.177-0.235		0.265	0.149-0.323		0.242	0.219-0.305		0.314	0.223-0.358		0.267	0.193-3.672		0.249	0.216-0.684		0.536	0.274-1.377		0.1046	0.42886
k__Bacteria;p__Bacteroidetes;c__Bacteroidia;o__Bacteroidales;f__Prevotellaceae		2.309	1.547-2.409		2.207	1.814-2.637		1.647	1.423-2.63		1.463	0.979-2.328		1.633	0.819-1.921		1.186	0.481-3.5		2.152	1.007-2.756		1.397	0.953-1.579		0.1046	0.42886
k__Bacteria;p__Bacteroidetes;c__Bacteroidia;o__Bacteroidales;f__RF16		5.451	4.809-6.477		1.523	0.991-1.714		4.363	2.9-6.36		4.865	4.093-10.135		4.463	4.114-9.379		5.13	0.614-6.7		5.551	3.912-9.233		5.703	3.398-5.84		0.0713	0.342578
k__Bacteria;p__Bacteroidetes;c__Bacteroidia;o__Bacteroidales;f__Rikenellaceae		0.037	0.014-0.063		0.019	0.005-0.023		0.065	0.005-0.067		0.056	0.012-0.144		0.012	0.007-0.253		0.035	0.012-0.114		0.03	0.005-0.067		0.014	0.009-0.128		0.0728	0.342578
k__Bacteria;p__Bacteroidetes;c__Bacteroidia;o__Bacteroidales;f__S24-7		0.221	0.084-0.333		0.219	0.074-0.326		0.286	0.053-0.512		0.349	0.107-0.867		0.27	0.137-0.314		0.774	0.028-1.053		0.316	0.247-0.821		0.255	0.1-0.563		0.261	0.560582
k__Bacteria;p__Bacteroidetes;c__Bacteroidia;o__Bacteroidales;f__[Odoribacteraceae]		0.002	0-0.019		0.002	0-0.007		0	0-0.005		0.002	0-0.005		0.005	0.002-0.007		0.005	0-0.967		0.003	0-0.012		0.005	0-0.014		0.6376	0.749714
k__Bacteria;p__Bacteroidetes;c__Bacteroidia;o__Bacteroidales;f__[Paraprevotellaceae]		10.686	10.063-12.116		8.858	7.519-10.442		10.419	9.27-10.86		11.353	8.137-12.112		15.488	7.521-21.828		10.37	0.988-20.137		9.851	8.391-10.333		11.708	10.472-13.933		0.171	0.492
k__Bacteria;p__Bacteroidetes;c__Bacteroidia;o__Bacteroidales;f__p-2534-18B5		0.002a	0-0.007		0.002a	0-0.007		0a	0-0		0.002a	0-0.005		0a	0-0		0a	0-0.002		0	0-0.002		0.001	0-0.002		0.0297	0.217983
k__Bacteria;p__Bacteroidetes;c__Cytophagia;o__Cytophagales;f__Cyclobacteriaceae		0	0-0.016		0	0-0		0	0-0.005		0	0-0		0	0-0.007		0	0-0		0	0-0.016		0.001	0-0.002		0.204	0.527737
k__Bacteria;p__Bacteroidetes;c__Cytophagia;o__Cytophagales;f__Cytophagaceae		0	0-0.005		0	0-0.005		0	0-0		0	0-0		0.002	0-0.002		0	0-0		0	0-0		0	0-0		0.1562	0.474385
k__Bacteria;p__Bacteroidetes;c__Flavobacteriia;o__Flavobacteriales;f__Flavobacteriaceae		0	0-0.009		0	0-0.005		0	0-0.002		0	0-0		0	0-0.005		0	0-0.014		0	0-0.002		0.001	0-0.005		0.6969	0.799242
k__Bacteria;p__Bacteroidetes;c__Flavobacteriia;o__Flavobacteriales;f__[Weeksellaceae]		0.012	0.007-0.042		0.014	0.007-0.019		0.012	0.002-0.028		0.021	0.002-0.028		0.026	0.002-0.033		0.019	0.009-0.037		0.012	0.007-0.023		0.015	0.007-0.035		0.1997	0.527737
k__Bacteria;p__Bacteroidetes;c__Sphingobacteriia;o__Sphingobacteriales;f__Sphingobacteriaceae		0.233	0.133-0.323		0.06	0.023-0.458		0.074	0.03-0.116		0.07	0.056-0.458		0.105	0.035-0.367		0.033	0.023-0.093		0.036	0.026-0.07		0.07	0.058-0.086		0.1743	0.492848
k__Bacteria;p__Bacteroidetes;c__[Rhodothermi];o__[Rhodothermales];f__Rhodothermaceae		0	0-0		0	0-0.002		0	0-0.002		0	0-0.002		0	0-0		0	0-0.002		0.001	0-0.037		0	0-0.002		0.2573	0.560582
k__Bacteria;p__Bacteroidetes;c__[Saprospirae];o__[Saprospirales];f__Chitinophagaceae		0.002	0-0.037		0.005	0-0.012		0.005	0-0.009		0.005	0-0.009		0.002	0-0.014		0.005	0-0.498		0.005	0-0.014		0.005	0-0.021		0.8931	0.927015
k__Bacteria;p__Chloroflexi;c__Anaerolineae;o__Anaerolineales;f__Anaerolinaceae		0.002	0-0.019		0.002	0.002-0.007		0.002	0-0.009		0.005	0.005-0.007		0.002	0-0.007		0.005	0.002-0.009		0.005	0-0.014		0.007	0.005-0.014		0.3886	0.606956
k__Bacteria;p__Cyanobacteria;c__4C0d-2;o__YS2;f__		0.651b	0.581-1.258		0.44a,b	0.081-0.57		0.728b	0.067-0.967		0.556a,b	0.277-0.909		0.074a	0.026-0.305		0.37a,b	0.037-0.484		0.458	0.321-1.635		0.707	0.402-0.893		0.0011	0.0902
k__Bacteria;p__Cyanobacteria;c__Chloroplast;o__Streptophyta;f__		0.002	0-0.002		0.005	0-0.012		0.002	0.002-0.016		0	0-0.002		0	0-0.009		0	0-0.002		0	0-0		0	0-0		0.0595	0.323239
k__Bacteria;p__Deferribacteres;c__Deferribacteres;o__Deferribacterales;f__Deferribacteraceae		0	0-0.005		0	0-0.005		0	0-0.002		0.002	0-0.005		0	0-0.002		0.005	0-0.009		0.003	0-0.016		0	0-0.007		0.1617	0.481164
k__Bacteria;p__Elusimicrobia;c__Elusimicrobia;o__Elusimicrobiales;f__Elusimicrobiaceae		0.002	0-0.06		0.002	0-0.002		0.005	0.002-0.019		0.002	0-0.019		0.002	0-0.007		0	0-0.009		0.008	0.002-0.012		0.012	0.005-0.026		0.3008	0.560582
k__Bacteria;p__Elusimicrobia;c__Endomicrobia;o__;f__		0.005	0-0.005		0.007	0-0.026		0.005	0-0.026		0.007	0.005-0.021		0.005	0-0.028		0.002	0.002-0.009		0.006	0-0.012		0.008	0.005-0.012		0.5061	0.69002
k__Bacteria;p__Fibrobacteres;c__Fibrobacteria;o__Fibrobacterales;f__Fibrobacteraceae		3.716b	3.056-4.893		0.921a	0.737-1.105		2.109a,b	1.486-2.705		2.286a,b	0.381-3.658		1.914a,b	0.298-3.874		0.979a,b	0.242-3.081		0.992	0.567-1.786		2.79	1.621-4.598		0.0154	0.16605
k__Bacteria;p__Fibrobacteres;c__TG3;o__TG3-1;f__TSCOR003-O20		0.002a	0-0.007		0a	0-0		0a	0-0		0a	0-0.002		0a	0-0		0a	0-0		0	0-0.002		0	0-0.002		0.0319	0.217983
k__Bacteria;p__Firmicutes;c__Bacilli;Other;Other		0	0-0		0	0-0.002		0	0-0		0	0-0		0	0-0		0	0-0		0	0-0.002		0.001	0-0.002		0.0752	0.342578
k__Bacteria;p__Firmicutes;c__Bacilli;o__Bacillales;Other		0	0-0		0	0-0		0	0-0.005		0	0-0.002		0	0-0		0	0-0.002		0	0-0		0.001	0-0.002		0.3519	0.582945
k__Bacteria;p__Firmicutes;c__Bacilli;o__Bacillales;f__		0	0-0		0	0-0.002		0	0-0		0	0-0.002		0	0-0		0	0-0.005		0	0.0-0.0		0	0.0-0.0		0.2975	0.560582
k__Bacteria;p__Firmicutes;c__Bacilli;o__Bacillales;f__Alicyclobacillaceae		0	0-0		0	0-0.002		0	0-0.002		0	0-0.002		0	0-0.002		0	0-0		0	0.0-0.0		0	0.0-0.0		0.594	0.7216
k__Bacteria;p__Firmicutes;c__Bacilli;o__Bacillales;f__Bacillaceae		0.037	0.035-0.044		0.047	0.033-0.147		0.056	0.028-0.067		0.042	0.023-0.077		0.044	0.04-0.067		0.049	0.03-0.195		0.053	0.033-0.314		0.037	0.033-0.063		0.75	0.830496
k__Bacteria;p__Firmicutes;c__Bacilli;o__Bacillales;f__Paenibacillaceae		0.002	0-0.016		0.005	0-0.009		0.005	0-0.005		0.002	0-0.005		0.002	0-0.009		0.002	0-0.005		0.002	0.002-0.005		0.006	0.002-0.012		0.6047	0.729197
k__Bacteria;p__Firmicutes;c__Bacilli;o__Bacillales;f__Planococcaceae		0.121	0.035-0.151		0.16	0.114-0.256		0.128	0.086-0.149		0.13	0.06-0.191		0.112	0.079-0.17		0.112	0.095-0.342		0.113	0.081-0.191		0.115	0.102-0.147		0.1332	0.429494
k__Bacteria;p__Firmicutes;c__Bacilli;o__Bacillales;f__Staphylococcaceae		0.002	0-0.009		0.002	0-0.007		0.002	0-0.002		0	0-0.007		0.002	0-0.065		0	0-0.002		0.002	0-0.095		0.003	0-0.005		0.7145	0.808124
k__Bacteria;p__Firmicutes;c__Bacilli;o__Gemellales;f__Gemellaceae		0	0-0.002		0	0-0.002		0	0-0.007		0.002	0-0.005		0	0-0.002		0.002	0-0.005		0.002	0-0.012		0.001	0-0.002		0.2661	0.560582
k__Bacteria;p__Firmicutes;c__Bacilli;o__Lactobacillales;Other		0	0-0.002		0	0-0.002		0	0-0.002		0.002	0-0.002		0.002	0-0.005		0.002	0-0.005		0	0-0.002		0	0-0		0.5519	0.709556
k__Bacteria;p__Firmicutes;c__Bacilli;o__Lactobacillales;f__Aerococcaceae		0.028	0.019-0.058		0.042	0.028-0.081		0.033	0.016-0.114		0.037	0.026-0.063		0.044	0.021-0.051		0.044	0.019-0.091		0.051	0.023-0.109		0.033	0.019-0.063		0.5277	0.697459
k__Bacteria;p__Firmicutes;c__Bacilli;o__Lactobacillales;f__Enterococcaceae		0.019	0.007-0.044		0.021	0.002-0.06		0.012	0.005-0.081		0.019	0.002-0.058		0.012	0.005-0.067		0.028	0.002-0.091		0.021	0.009-0.049		0.017	0.002-0.047		0.9492	0.966887
k__Bacteria;p__Firmicutes;c__Bacilli;o__Lactobacillales;f__Lactobacillaceae		0.67	0.23-1.005		0.872	0.612-2.43		0.363	0.281-5.477		1.051	0.365-2.658		1.107	0.247-2.633		1.188	0.274-5.419		0.676	0.291-1.414		0.778	0.291-2.042		0.5702	0.714518
k__Bacteria;p__Firmicutes;c__Bacilli;o__Lactobacillales;f__Leuconostocaceae		0.005	0-0.009		0.005	0-0.007		0.002	0-0.007		0.002	0-0.005		0.002	0-0.007		0.002	0-0.012		0.009	0.005-0.019		0.001	0-0.005		0.7957	0.864204
k__Bacteria;p__Firmicutes;c__Bacilli;o__Lactobacillales;f__Streptococcaceae		0.188	0.142-0.912		0.216	0.091-0.453		0.235	0.079-0.263		0.133	0.114-0.265		0.126	0.098-0.349		0.156	0.107-0.347		0.109	0.077-0.147		0.127	0.102-0.172		0.6736	0.777961
k__Bacteria;p__Firmicutes;c__Clostridia;o__Clostridiales;Other		0.321a,b	0.202-0.447		0.753b	0.372-0.928		0.4a,b	0.3-0.447		0.288a,b	0.23-0.393		0.316a,b	0.247-0.656		0.26a	0.074-0.316		0.399	0.174-0.623		0.384	0.319-0.426		0.005	0.133543
k__Bacteria;p__Firmicutes;c__Clostridia;o__Clostridiales;f__		4.753a,b	3.756-5.244		7.7b	6.43-10.253		5.83a,b	4.433-6		5.598a,b	3.219-6.128		4.591a	2.986-4.94		3.533a	1.649-3.921		5.291	3.128-7.205		5.024	4.105-6.384		0.0037	0.12136
k__Bacteria;p__Firmicutes;c__Clostridia;o__Clostridiales;f__Caldicoprobacteraceae		0.002	0-0.007		0	0-0		0	0-0.002		0	0-0.002		0	0-0.002		0	0-0.005		0	0-0.002		0.001	0-0.063		0.2289	0.53628
k__Bacteria;p__Firmicutes;c__Clostridia;o__Clostridiales;f__Christensenellaceae		0.058a,b	0.037-0.107		0.165b	0.056-0.188		0.065a,b	0.033-0.086		0.093a,b	0.037-0.123		0.067a,b	0.035-0.095		0.042a	0.023-0.067		0.057	0.03-0.091		0.101	0.088-0.112		0.0106	0.16605
k__Bacteria;p__Firmicutes;c__Clostridia;o__Clostridiales;f__Clostridiaceae		0.744	0.514-0.96		0.916	0.712-2.17		0.658	0.579-0.807		0.535	0.398-2.067		0.737	0.212-1.616		0.37	0.265-5.323		0.763	0.309-1.626		0.824	0.472-1.237		0.43	0.635315
k__Bacteria;p__Firmicutes;c__Clostridia;o__Clostridiales;f__Dehalobacteriaceae		0.002b	0-0.005		0.016a	0.009-0.042		0.009a,b	0.007-0.023		0.014a,b	0.005-0.021		0.007a,b	0-0.016		0.005a,b	0-0.012		0.009	0-0.019		0.014	0.009-0.019		0.0066	0.1353
k__Bacteria;p__Firmicutes;c__Clostridia;o__Clostridiales;f__EtOH8		0	0-0.002		0.005	0-0.007		0	0-0.002		0	0-0.002		0.002	0-0.005		0	0-0.002		0	0-0.002		0	0-0		0.2102	0.527737
k__Bacteria;p__Firmicutes;c__Clostridia;o__Clostridiales;f__Eubacteriaceae		0.009	0-0.009		0.005	0.002-0.005		0.005	0.002-0.007		0.007	0.005-0.016		0.002	0.002-0.007		0.005	0-0.016		0.009	0.002-0.012		0.007	0.005-0.014		0.3705	0.597883
k__Bacteria;p__Firmicutes;c__Clostridia;o__Clostridiales;f__Lachnospiraceae		7.093a,b	6.205-9.5		13.405b	10.658-16.337		10.188a,b	9.177-15.009		7.963a	4.409-8.64		9.428a,b	5.24-9.672		6.07a	3.909-9.026		8.424	4.7-12.977		8.202	6.344-8.953		0.0035	0.12136
k__Bacteria;p__Firmicutes;c__Clostridia;o__Clostridiales;f__Peptococcaceae		0.07	0.065-0.091		0.13	0.116-0.26		0.126	0.093-0.165		0.107	0.026-0.34		0.112	0.033-0.467		0.056	0.014-0.128		0.107	0.03-0.126		0.095	0.065-0.114		0.1287	0.429494
k__Bacteria;p__Firmicutes;c__Clostridia;o__Clostridiales;f__Peptostreptococcaceae		0.03	0.007-0.037		0.023	0.021-0.04		0.016	0.007-0.03		0.014	0.009-0.042		0.026	0.012-0.044		0.016	0.014-0.433		0.015	0.007-0.037		0.01	0.005-0.014		0.8782	0.917355
k__Bacteria;p__Firmicutes;c__Clostridia;o__Clostridiales;f__Ruminococcaceae		5.367b	4.788-5.986		10.063a	9.112-11.46		8.43a,b	5.665-9.479		7.326a,b	5.405-9.772		7a,b	4.637-8.691		6.265a,b	1.986-8.114		8.271	6.958-9.772		7.641	6.405-8.477		0.0141	0.16605
k__Bacteria;p__Firmicutes;c__Clostridia;o__Clostridiales;f__Syntrophomonadaceae		0.002	0-0.007		0.005	0.002-0.019		0.005	0.002-0.014		0.005	0-0.019		0.005	0.002-0.009		0.002	0-0.005		0.006	0-0.088		0.006	0-0.007		0.4584	0.653314
k__Bacteria;p__Firmicutes;c__Clostridia;o__Clostridiales;f__Veillonellaceae		1.763b	1.523-2.179		2.193a,b	2.016-2.828		3.384a	3.253-4.635		2.663a,b	1.788-3.402		2.516a,b	1.377-4.042		3.602a	2.867-16.498		1.678	1.221-5.581		2.608	2.135-3.253		0.0035	0.12136
k__Bacteria;p__Firmicutes;c__Clostridia;o__Clostridiales;f__[Acidaminobacteraceae]		0.002	0-0.007		0	0-0.009		0.002	0-0.009		0.002	0-0.009		0.002	0-0.021		0	0-0.012		0.003	0-0.021		0.002	0-0.021		0.8662	0.910621
k__Bacteria;p__Firmicutes;c__Clostridia;o__Clostridiales;f__[Mogibacteriaceae]		0.293	0.233-0.312		0.516	0.349-0.537		0.379	0.295-0.412		0.349	0.167-0.767		0.284	0.209-0.644		0.267	0.177-0.416		0.327	0.191-0.384		0.365	0.342-0.428		0.2717	0.560582
k__Bacteria;p__Firmicutes;c__Clostridia;o__Clostridiales;f__[Tissierellaceae]		0.03	0.014-0.04		0.044	0.035-0.053		0.047	0.028-0.053		0.033	0.019-0.051		0.035	0.016-0.051		0.044	0.033-0.221		0.036	0.023-0.216		0.067	0.04-0.135		0.282	0.560582
k__Bacteria;p__Firmicutes;c__Clostridia;o__Natranaerobiales;f__		0	0-0.002		0	0-0.002		0	0-0.002		0	0-0.002		0.007	0-0.014		0	0-0.009		0.001	0-0.002		0.001	0-0.056		0.5751	0.714518
k__Bacteria;p__Firmicutes;c__Clostridia;o__Natranaerobiales;f__Anaerobrancaceae		0	0-0		0	0-0.002		0	0-0		0	0-0.002		0	0-0.007		0	0-0		0.001	0-0.002		0.001	0-0.002		0.2751	0.560582
k__Bacteria;p__Firmicutes;c__Erysipelotrichi;o__Erysipelotrichales;f__Erysipelotrichaceae		0.195a	0.177-0.214		0.258a	0.186-0.377		0.233a	0.212-0.242		0.251a	0.149-0.305		0.274a	0.237-0.307		0.365a	0.177-0.621		0.24	0.158-0.412		0.216	0.16-0.286		0.0385	0.25256
k__Bacteria;p__Fusobacteria;c__Fusobacteriia;o__Fusobacteriales;f__Fusobacteriaceae		0.023	0.007-0.095		0.035	0.002-0.095		0.042	0.009-0.088		0.042	0.005-0.144		0.037	0.019-0.214		0.091	0.058-9.274		0.043	0.014-0.098		0.119	0.012-0.412		0.2404	0.55529
k__Bacteria;p__Fusobacteria;c__Fusobacteriia;o__Fusobacteriales;f__Leptotrichiaceae		0	0-0.002		0	0-0.002		0	0-0		0	0-0		0	0-0.002		0	0-0		0	0-0		0	0-0		0.2826	0.560582
k__Bacteria;p__GN02;c__BD1-5;o__;f__		0	0-0		0	0-0		0	0-0		0	0-0.002		0	0-0.005		0	0-0		0	0-0.005		0	0-0		0.1195	0.429494
k__Bacteria;p__Lentisphaerae;c__[Lentisphaeria];o__Victivallales;f__Victivallaceae		0.014a	0.007-0.016		0.016a	0.016-0.035		0.019a	0.014-0.026		0.023a	0.019-0.028		0.009a	0.002-0.026		0.014a	0.012-0.019		0.016	0.014-0.019		0.019	0.009-0.033		0.015	0.16605
k__Bacteria;p__Lentisphaerae;c__[Lentisphaeria];o__Z20;f__R4-45B		0.005	0.002-0.012		0.014	0.005-0.016		0.009	0.005-0.012		0.007	0.002-0.012		0.007	0.002-0.009		0.002	0-0.014		0.005	0.005-0.007		0.009	0-0.014		0.2083	0.527737
k__Bacteria;p__Planctomycetes;c__Planctomycetia;o__Pirellulales;f__Pirellulaceae		0.002	0-0.007		0.002	0-0.007		0.005	0-0.007		0.002	0-0.005		0.002	0-0.005		0.002	0-0.005		0.002	0-0.002		0.002	0-0.002		0.9173	0.946146
k__Bacteria;p__Planctomycetes;c__vadinHA49;o__PeHg47;f__		0.002a	0-0.002		0.005a	0-0.012		0.007a	0.002-0.009		0.005a	0.002-0.014		0.002a	0-0.005		0.007a	0-0.014		0.003	0.002-0.007		0.007	0-0.019		0.0307	0.217983
k__Bacteria;p__Proteobacteria;c__Alphaproteobacteria;o__;f__		0.102a	0.047-0.156		0.028a	0.016-0.049		0.058a	0.028-0.079		0.063a	0.026-0.467		0.028a	0.016-0.067		0.026a	0.014-0.042		0.048	0.035-0.063		0.055	0.033-0.06		0.0282	0.217983
k__Bacteria;p__Proteobacteria;c__Alphaproteobacteria;o__RF32;f__		0.13	0.047-0.235		0.028	0.019-0.051		0.093	0.019-0.191		0.056	0.047-0.095		0.016	0.007-0.098		0.016	0.002-0.107		0.044	0.04-0.112		0.066	0.053-0.158		0.0838	0.371438
k__Bacteria;p__Proteobacteria;c__Alphaproteobacteria;o__Rhizobiales;f__Bradyrhizobiaceae		0	0-0.002		0	0-0		0	0-0.002		0	0-0.002		0	0-0.002		0	0-0.002		0	0-0		0	0-0.002		0.7419	0.827698
k__Bacteria;p__Proteobacteria;c__Alphaproteobacteria;o__Rhizobiales;f__Brucellaceae		0	0-0.002		0	0-0.002		0	0-0		0	0-0.002		0	0-0.002		0	0-0		0	0-0.002		0	0-0		0.594	0.7216
k__Bacteria;p__Proteobacteria;c__Alphaproteobacteria;o__Rhizobiales;f__Phyllobacteriaceae		0.002	0-0.005		0	0-0		0	0-0.005		0	0-0.007		0	0-0		0	0-0.012		0	0-0.007		0	0-0.005		0.351	0.582945
k__Bacteria;p__Proteobacteria;c__Alphaproteobacteria;o__Rhizobiales;f__Rhizobiaceae		0	0-0.002		0.002	0-0.002		0	0-0.002		0	0-0.002		0	0-0.002		0	0-0.002		0	0-0		0	0-0.002		0.3854	0.606956
k__Bacteria;p__Proteobacteria;c__Alphaproteobacteria;o__Rhodobacterales;f__Rhodobacteraceae		0.002	0-0.007		0.002	0-0.012		0.002	0-0.005		0.002	0-0.023		0.007	0.002-0.03		0	0-0.009		0.002	0-0.088		0.003	0-0.016		0.407	0.618037
k__Bacteria;p__Proteobacteria;c__Alphaproteobacteria;o__Rhodospirillales;f__Rhodospirillaceae		0.005	0-0.007		0.005	0-0.014		0.002	0-0.002		0.002	0-0.067		0.002	0-0.007		0.002	0-0.005		0.002	0-0.047		0.001	0-0.012		0.3422	0.582945
k__Bacteria;p__Proteobacteria;c__Alphaproteobacteria;o__Rickettsiales;f__		0.002	0-0.012		0.005	0-0.014		0.002	0-0.007		0.002	0-0.014		0	0-0.005		0.005	0-0.012		0.001	0-0.005		0.001	0-0.002		0.215	0.527737
k__Bacteria;p__Proteobacteria;c__Alphaproteobacteria;o__Rickettsiales;f__mitochondria		0	0-0.005		0.002	0-0.005		0	0-0.007		0	0-0.002		0	0-0		0	0-0.002		0	0-0.002		0.001	0-0.002		0.4888	0.67364
k__Bacteria;p__Proteobacteria;c__Alphaproteobacteria;o__Sphingomonadales;f__Sphingomonadaceae		0	0-0.002		0	0-0.005		0	0-0.002		0	0-0		0	0-0.002		0.002	0-0.002		0.001	0-0.002		0	0-0.002		0.4548	0.653314
k__Bacteria;p__Proteobacteria;c__Betaproteobacteria;Other;Other		0	0-0.002		0	0-0.002		0	0-0.002		0	0-0.005		0	0-0.005		0	0-0.007		0.002	0-0.005		0	0-0		0.9722	0.984202
k__Bacteria;p__Proteobacteria;c__Betaproteobacteria;o__Burkholderiales;Other		0.014b	0.007-0.021		0.056a	0.03-0.081		0.037a,b	0.019-0.063		0.042a,b	0.009-0.058		0.035a,b	0.016-0.06		0.019a,b	0.016-0.033		0.056	0.005-0.074		0.036	0.019-0.1		0.0195	0.188118
k__Bacteria;p__Proteobacteria;c__Betaproteobacteria;o__Burkholderiales;f__Alcaligenaceae		0.074	0.049-0.105		0.067	0.051-0.095		0.084	0.058-0.112		0.063	0.051-0.095		0.088	0.053-0.179		0.123	0.042-0.544		0.108	0.056-0.149		0.076	0.06-0.116		0.3262	0.582945
k__Bacteria;p__Proteobacteria;c__Betaproteobacteria;o__Burkholderiales;f__Comamonadaceae		0.065	0.035-0.216		0.081	0.04-0.109		0.109	0.056-0.119		0.058	0.056-0.37		0.1	0.044-0.719		0.084	0.06-2.386		0.081	0.044-0.572		0.143	0.072-0.353		0.64	0.749714
k__Bacteria;p__Proteobacteria;c__Betaproteobacteria;o__Burkholderiales;f__Oxalobacteraceae		0.005	0-0.007		0.002	0-0.009		0.005	0-0.016		0.002	0-0.023		0.005	0.002-0.005		0.005	0.002-0.012		0.009	0.002-0.021		0.003	0-0.009		0.7596	0.830496
k__Bacteria;p__Proteobacteria;c__Betaproteobacteria;o__Neisseriales;f__Neisseriaceae		0.128	0.021-0.935		0.079	0.049-0.2		0.123	0.028-0.556		0.142	0.047-0.628		0.102	0.019-5.491		0.128	0.07-4.609		0.145	0.081-0.556		0.171	0.142-0.265		0.9905	0.9905
k__Bacteria;p__Proteobacteria;c__Betaproteobacteria;o__Rhodocyclales;f__Rhodocyclaceae		0.037	0-0.479		0.019	0-0.109		0.026	0.002-0.093		0.026	0.005-0.191		0.021	0.014-0.605		0.012	0.002-0.295		0.033	0.005-1.751		0.092	0.009-0.774		0.5195	0.692667
k__Bacteria;p__Proteobacteria;c__Betaproteobacteria;o__Tremblayales;f__		0.002	0-0.005		0.007	0-0.007		0.007	0.002-0.009		0.005	0.002-0.007		0.002	0.002-0.009		0.007	0-0.009		0.005	0-0.007		0.003	0.002-0.005		0.2544	0.560582
k__Bacteria;p__Proteobacteria;c__Deltaproteobacteria;o__Bdellovibrionales;f__Bacteriovoracaceae		0	0-0		0	0-0.002		0	0-0		0	0-0		0	0-0.002		0	0-0.002		0	0.0-0.0		0	0.0-0.0		0.2826	0.560582
k__Bacteria;p__Proteobacteria;c__Deltaproteobacteria;o__Desulfobacterales;f__Desulfobulbaceae		0.002	0-0.009		0	0-0.002		0.002	0-0.005		0.002	0-0.005		0	0-0.002		0	0-0		0.003	0-0.005		0.001	0-0.002		0.1315	0.429494
k__Bacteria;p__Proteobacteria;c__Deltaproteobacteria;o__Desulfovibrionales;f__Desulfomicrobiaceae		0	0-0.012		0.002	0-0.005		0	0-0.002		0.002	0-0.005		0	0-0.002		0	0-0.005		0.007	0.002-0.012		0	0-0.016		0.3571	0.585644
k__Bacteria;p__Proteobacteria;c__Deltaproteobacteria;o__Desulfovibrionales;f__Desulfovibrionaceae		0.209a	0.156-0.24		0.56a	0.481-0.635		0.405a	0.386-0.714		0.37a	0.265-0.428		0.228a	0.153-0.474		0.491a	0.088-1.019		0.68	0.405-1.172		0.343	0.3-0.402		0.0421	0.265554
k__Bacteria;p__Proteobacteria;c__Deltaproteobacteria;o__GMD14H09;f__		0.119	0.072-0.426		0.191	0.109-0.267		0.267	0.047-0.393		0.272	0.049-0.498		0.128	0.007-0.667		0.086	0.037-0.23		0.176	0.102-0.388		0.197	0.081-0.577		0.3437	0.582945
k__Bacteria;p__Proteobacteria;c__Deltaproteobacteria;o__Myxococcales;f__		0.002	0-0.007		0.007	0.005-0.012		0.002	0-0.007		0.005	0-0.06		0.007	0.005-0.012		0.002	0-0.007		0.007	0.002-0.016		0.005	0.002-0.009		0.1105	0.429494
k__Bacteria;p__Proteobacteria;c__Deltaproteobacteria;o__Myxococcales;f__0319-6G20		0	0-0.007		0	0-0.005		0	0-0.009		0	0-0.007		0	0-0.005		0	0-0.002		0	0-0.005		0.001	0-0.014		0.5725	0.714518
k__Bacteria;p__Proteobacteria;c__Deltaproteobacteria;o__PB19;f__		0.012	0.005-0.021		0.016	0.007-0.081		0.04	0.005-0.053		0.021	0.009-0.047		0.007	0.002-0.186		0.014	0.002-0.058		0.034	0.009-0.174		0.033	0.03-0.058		0.2189	0.527935
k__Bacteria;p__Proteobacteria;c__Epsilonproteobacteria;o__Campylobacterales;f__Campylobacteraceae		0.028a	0.007-0.056		0.028a	0.021-0.03		0.023a	0.007-0.126		0.03a	0.021-0.1		0.058a	0.04-0.263		0.123a	0.063-0.249		0.078	0.026-0.219		0.047	0.023-0.14		0.0086	0.156711
k__Bacteria;p__Proteobacteria;c__Epsilonproteobacteria;o__Campylobacterales;f__Helicobacteraceae		0	0-0.002		0	0-0		0.002	0-0.002		0.002	0-0.002		0	0-0.002		0	0-0.009		0	0-0.002		0	0-0.002		0.2956	0.560582
k__Bacteria;p__Proteobacteria;c__Gammaproteobacteria;Other;Other		0	0-0.005		0	0-0.002		0	0-0.002		0	0-0		0	0-0.002		0	0-0.002		0	0-0.002		0.001	0-0.002		0.3519	0.582945
k__Bacteria;p__Proteobacteria;c__Gammaproteobacteria;o__Aeromonadales;f__Aeromonadaceae		0.028	0.021-0.091		0.033	0.023-0.102		0.035	0.026-0.137		0.04	0.023-0.072		0.053	0.019-0.205		0.088	0.023-0.233		0.093	0.028-0.102		0.052	0.023-0.086		0.286	0.560582
k__Bacteria;p__Proteobacteria;c__Gammaproteobacteria;o__Aeromonadales;f__Succinivibrionaceae		0.921a,b	0.763-2.63		1.079a,b	0.584-1.228		1.786a,b	1.247-6.4		0.886a,b	0.284-1.349		0.574b	0.414-2.758		3.549a	2.205-17.188		1.57	0.96-4.186		0.491	0.26-1.24		0.0057	0.133543
k__Bacteria;p__Proteobacteria;c__Gammaproteobacteria;o__Alteromonadales;f__Alteromonadaceae		0.005	0-0.014		0.002	0-0.005		0	0-0.005		0	0-0.007		0	0-0.016		0	0-0.014		0.001	0-0.112		0	0-0.091		0.8662	0.910621
k__Bacteria;p__Proteobacteria;c__Gammaproteobacteria;o__Alteromonadales;f__Idiomarinaceae		0.028	0-0.123		0.005	0-0.019		0.016	0-0.028		0.021	0-0.06		0.002	0-1.64		0.009	0-0.072		0.009	0-0.684		0.031	0-0.137		0.286	0.560582
k__Bacteria;p__Proteobacteria;c__Gammaproteobacteria;o__Alteromonadales;f__[Chromatiaceae]		0.002	0-0.012		0.005	0.002-0.005		0.002	0-0.009		0.002	0-0.007		0.009	0-0.051		0.007	0-0.219		0.008	0-0.035		0.002	0.002-0.007		0.7592	0.830496
k__Bacteria;p__Proteobacteria;c__Gammaproteobacteria;o__Cardiobacteriales;f__Cardiobacteriaceae		0	0-0		0	0-0		0.002	0-0.002		0	0-0.005		0.002	0-0.005		0	0-0.007		0	0-0.002		0	0-0.002		0.2032	0.527737
k__Bacteria;p__Proteobacteria;c__Gammaproteobacteria;o__Chromatiales;f__Chromatiaceae		0	0-0.002		0	0-0		0	0-0.002		0.005	0-0.014		0.002	0-0.028		0	0-0.002		0	0-0.03		0.001	0-0.009		0.1326	0.429494
k__Bacteria;p__Proteobacteria;c__Gammaproteobacteria;o__Enterobacteriales;f__Enterobacteriaceae		0.074	0.051-0.119		0.058	0.021-0.095		0.047	0.021-0.077		0.053	0.026-0.065		0.04	0.028-0.163		0.077	0.028-0.244		0.073	0.028-0.107		0.049	0.033-0.067		0.3136	0.573271
k__Bacteria;p__Proteobacteria;c__Gammaproteobacteria;o__Oceanospirillales;f__Alcanivoracaceae		0	0-0.033		0	0-0.002		0	0-0		0	0-0.002		0	0-0.019		0	0-0		0.001	0-0.058		0	0-0.016		0.2993	0.560582
k__Bacteria;p__Proteobacteria;c__Gammaproteobacteria;o__Oceanospirillales;f__Halomonadaceae		0.037	0-0.193		0.044	0-0.044		0.04	0-0.081		0.016	0-0.379		0.023	0-1.937		0.023	0-0.179		0.023	0-2.474		0.178	0-0.565		0.7285	0.818315
k__Bacteria;p__Proteobacteria;c__Gammaproteobacteria;o__Oceanospirillales;f__Oceanospirillaceae		0.012	0-0.2		0.009	0.002-0.035		0.005	0-0.012		0.005	0-0.079		0.023	0-0.056		0.007	0.002-0.114		0.005	0.002-0.305		0.019	0-0.047		0.9822	0.988226
k__Bacteria;p__Proteobacteria;c__Gammaproteobacteria;o__Pasteurellales;f__Pasteurellaceae		0.074	0.03-0.17		0.056	0.037-0.13		0.088	0.056-0.242		0.058	0.035-0.747		0.077	0.042-2.091		0.26	0.053-0.621		0.097	0.053-0.298		0.101	0.077-0.384		0.3755	0.597883
k__Bacteria;p__Proteobacteria;c__Gammaproteobacteria;o__Pseudomonadales;f__Moraxellaceae		0.16	0.065-0.212		0.156	0.044-0.379		0.16	0.077-0.226		0.144	0.06-0.319		0.167	0.058-0.279		0.172	0.081-1.258		0.123	0.07-0.553		0.213	0.133-0.279		0.5711	0.714518
k__Bacteria;p__Proteobacteria;c__Gammaproteobacteria;o__Pseudomonadales;f__Pseudomonadaceae		0.049	0.014-0.058		0.019	0.009-0.03		0.03	0.007-0.044		0.014	0.012-0.067		0.026	0.012-0.256		0.03	0.005-0.27		0.022	0.005-0.258		0.036	0.016-0.126		0.6265	0.744536
k__Bacteria;p__Proteobacteria;c__Gammaproteobacteria;o__Vibrionales;f__Vibrionaceae		0	0-0		0	0-0		0	0-0.002		0	0-0.005		0	0-0		0	0-0.002		0.001	0-0.002		0.002	0-0.04		0.1777	0.493946
k__Bacteria;p__Proteobacteria;c__Gammaproteobacteria;o__Xanthomonadales;f__Xanthomonadaceae		0.047	0.033-0.088		0.067	0.037-0.081		0.044	0.028-0.498		0.056	0.023-0.633		0.049	0.023-0.251		0.06	0.021-0.751		0.042	0.012-0.167		0.043	0.028-0.137		0.7088	0.807244
k__Bacteria;p__Proteobacteria;c__TA18;o__PHOS-HD29;f__		0	0-0		0	0-0.002		0	0-0.002		0	0-0.007		0	0-0.002		0	0-0		0.001	0-0.002		0	0-0.005		0.5091	0.69002
k__Bacteria;p__SR1;c__;o__;f__		0.081	0.026-0.119		0.049	0.016-0.077		0.051	0.007-0.13		0.053	0.005-0.181		0.014	0.005-0.105		0.007	0.002-0.014		0.01	0.007-0.033		0.023	0.002-0.051		0.0542	0.317457
k__Bacteria;p__Spirochaetes;c__MVP-15;o__PL-11B10;f__		0.156	0.088-0.212		0.056	0.021-0.142		0.105	0.04-0.135		0.086	0.04-2.34		0.037	0.028-0.047		0.056	0.026-0.274		0.07	0.037-0.172		0.088	0.063-0.114		0.0578	0.323239
k__Bacteria;p__Spirochaetes;c__Spirochaetes;o__;f__		0	0-0.002		0	0-0		0	0-0.002		0	0-0		0	0-0.002		0	0-0.005		0	0-0.009		0.001	0-0.012		0.4834	0.67364
k__Bacteria;p__Spirochaetes;c__Spirochaetes;o__M2PT2-76;f__		0	0-0.002		0.002	0-0.007		0.002	0-0.005		0	0-0.005		0.002	0-0.009		0.005	0.002-0.009		0.001	0-0.005		0.005	0.002-0.005		0.1124	0.429494
k__Bacteria;p__Spirochaetes;c__Spirochaetes;o__Spirochaetales;f__Spirochaetaceae		9.284	6.879-13.207		6.272	4.456-8.898		5.963	4.635-8.958		6.16	2.074-11.412		5.821	0.777-11.24		7.305	0.688-8.63		4.352	1.377-8.76		6.628	3.656-9.577		0.2249	0.534545
k__Bacteria;p__Synergistetes;c__Synergistia;o__Synergistales;f__Dethiosulfovibrionaceae		0.009	0.007-0.035		0.037	0.019-0.051		0.033	0.012-0.042		0.026	0.007-0.047		0.028	0.012-0.037		0.026	0.009-0.067		0.036	0.019-0.047		0.023	0.014-0.044		0.4019	0.615996
k__Bacteria;p__Synergistetes;c__Synergistia;o__Synergistales;f__Synergistaceae		0.005	0-0.007		0.005	0.002-0.007		0.005	0.005-0.009		0.005	0-0.012		0.002	0-0.007		0.005	0.002-0.012		0.008	0-0.014		0.005	0.002-0.014		0.5538	0.709556
k__Bacteria;p__TM7;c__TM7-3;o__CW040;f__		0	0-0		0	0-0.002		0	0-0.002		0	0-0.005		0	0-0.007		0	0-0		0	0-0.002		0	0-0		0.34	0.582945
k__Bacteria;p__TM7;c__TM7-3;o__CW040;f__F16		0.002	0-0.007		0.005	0-0.007		0.005	0-0.009		0.002	0-0.005		0.005	0-0.007		0	0-0.002		0.003	0-0.005		0	0-0.002		0.4205	0.626927
k__Bacteria;p__Tenericutes;c__Mollicutes;Other;Other		0	0-0.002		0	0-0		0	0-0		0	0-0.002		0	0-0		0	0-0.002		0	0-0		0	0-0		0.1294	0.429494
k__Bacteria;p__Tenericutes;c__Mollicutes;o__;f__		0.035	0.019-0.086		0.012	0.005-0.026		0.014	0.012-0.023		0.028	0.007-0.107		0.016	0.012-0.081		0.014	0.005-0.023		0.029	0.021-0.142		0.045	0.012-0.086		0.072	0.342578
k__Bacteria;p__Tenericutes;c__Mollicutes;o__Acholeplasmatales;Other		0	0-0.005		0	0-0.002		0	0-0.002		0	0-0		0	0-0.009		0	0-0		0	0-0.009		0	0-0		0.4159	0.625758
k__Bacteria;p__Tenericutes;c__Mollicutes;o__Acholeplasmatales;f__		0.03a	0.007-0.126		0.009a	0.002-0.019		0.014a	0.009-0.053		0.035a	0.009-0.051		0.009a	0-0.021		0.009a	0.005-0.028		0.02	0.016-0.026		0.021	0.002-0.035		0.012	0.16605
k__Bacteria;p__Tenericutes;c__Mollicutes;o__Acholeplasmatales;f__Acholeplasmataceae		0.037	0-0.084		0.012	0-0.023		0.019	0.002-0.021		0.012	0.007-0.049		0.012	0-0.056		0.012	0.005-0.014		0.009	0-0.102		0.019	0-0.184		0.5148	0.692026
k__Bacteria;p__Tenericutes;c__Mollicutes;o__Anaeroplasmatales;f__Anaeroplasmataceae		0.307a	0.151-0.388		0.114a	0.072-0.137		0.249a	0.221-0.279		0.214a	0.133-0.267		0.095a	0.03-0.316		0.179a	0.074-0.202		0.185	0.107-0.267		0.205	0.16-0.244		0.044	0.267259
k__Bacteria;p__Tenericutes;c__Mollicutes;o__Mycoplasmatales;f__Mycoplasmataceae		0.002	0-0.005		0.002	0-0.002		0.002	0-0.007		0.005	0-0.007		0.002	0-0.007		0.005	0.002-0.007		0.002	0-0.002		0	0-0.002		0.4874	0.67364
k__Bacteria;p__Tenericutes;c__Mollicutes;o__RF39;f__		0.316a,b,c	0.249-0.367		0.416c	0.34-0.484		0.365b,c	0.151-0.437		0.265a,b,c	0.193-0.463		0.142a,b	0.063-0.305		0.102a	0.063-0.13		0.258	0.193-0.7		0.34	0.26-0.474		0.0008	0.0902
k__Bacteria;p__Tenericutes;c__RF3;o__ML615J-28;f__		0.06	0.035-0.077		0.056	0.053-0.081		0.058	0.033-0.074		0.074	0.037-0.13		0.053	0.019-0.063		0.047	0.023-0.06		0.078	0.033-0.193		0.095	0.065-0.098		0.1378	0.429494
k__Bacteria;p__Verrucomicrobia;c__Opitutae;o__HA64;f__		0.005	0-0.009		0.002	0-0.002		0.005	0-0.005		0.005	0-0.007		0.002	0-0.012		0.005	0-0.007		0.002	0-0.007		0.005	0-0.009		0.5906	0.7216
k__Bacteria;p__Verrucomicrobia;c__Opitutae;o__[Cerasicoccales];f__[Cerasicoccaceae]		0	0-0.002		0.002	0-0.007		0	0-0.002		0.002	0-0.005		0	0-0.005		0	0-0.002		0.007	0-0.026		0.003	0.002-0.026		0.4464	0.653314
k__Bacteria;p__Verrucomicrobia;c__Verruco-5;o__LD1-PB3;f__		0	0-0.002		0	0-0.002		0	0-0.005		0	0-0.002		0.002	0-0.005		0	0-0.009		0.001	0-0.002		0.006	0-0.016		0.8274	0.886886
k__Bacteria;p__Verrucomicrobia;c__Verruco-5;o__WCHB1-41;f__		0	0-0.002		0	0-0.002		0	0-0		0	0-0.002		0	0-0.002		0	0-0.005		0	0-0.002		0	0-0		0.6638	0.772079
k__Bacteria;p__Verrucomicrobia;c__Verruco-5;o__WCHB1-41;f__RFP12		2.865a,b	0.919-6.956		1.486a,b	0.73-2.937		3.784a,b	0.23-5.07		4.912a	0.714-16.819		0.986a,b	0.249-6.77		1.47b	0.223-2.644		1.691	0.66-6.142		0.986	0.495-1.572		0.0147	0.16605
k__Bacteria;p__Verrucomicrobia;c__Verrucomicrobiae;o__Verrucomicrobiales;f__Verrucomicrobiaceae		0.095	0.04-0.456		0.17	0.065-0.898		0.267	0.058-0.44		0.084	0.023-0.505		0.135	0.019-1.644		1.947	0.184-3.195		0.315	0.033-3.277		0.905	0.409-2.923		0.3146	0.573271
k__Bacteria;p__Verrucomicrobia;c__[Pedosphaerae];o__[Pedosphaerales];f__R4-41B		0.002	0-0.007		0.005	0-0.012		0.005	0-0.005		0.005	0.002-0.012		0.002	0-0.005		0.002	0.002-0.007		0.003	0-0.009		0.005	0.002-0.007		0.0911	0.393168
k__Bacteria;p__WPS-2;c__;o__;f__		0.002	0-0.005		0.002	0-0.023		0.002	0-0.009		0	0-0.005		0	0-0		0.002	0-0.005		0.003	0-0.007		0	0-0.002		0.3422	0.582945
