# Supplementary material for: The cecal and fecal microbiomes and metabolomes of horses before and after metronidazole administration
Source: PLoS One. 2020 May 22;15(5):e0232905. doi: 10.1371/journal.pone.0232905 (PMC7244109; doi:10.1371/journal.pone.0232905)
Supplement: S3 Table — (XLSX) [file pone.0232905.s004.xlsx]

## Sheet: Table 3. Taxonomy L2 fecal
Bacterial group		Dm52			Dm28			Dm14			D0			D3			D7			D14			D28			D52			Dm52 vs Dm28 vs Dm14 vs D0 vs D3 vs D3 vs D14
		Median	Range		Median	Range		Median	Range		Median	Range		Median	Range		Median	Range		Median	Range		Median	Range		Median	Range		Pvalue	Qvalue
Unassigned;Other		2.256a	1.351-3.188		2.112a	1.516-3.051		2.333a	1.577-3.165		2.44a	1.002-3.049		2.228a	1.149-3.121		1.444a	0.893-2.142		1.96a	0.667-2.579		2.077	1.298-2.17		2.57	1.753-3.351		0.0272	0.085
k__Archaea;p__Euryarchaeota		2.04b	1.574-3.116		3.098a,b	1.088-5.005		1.688a,b	0.844-4.4		1.837a,b	0.905-3.028		0.056a	0.028-0.172		1.286a,b	0.456-3.551		2.228a,b	0.607-2.558		1.333	0.902-2.242		1.401	0.772-1.679		0.0426	0.1
k__Bacteria;Other		0.005	0-0.026		0.005	0-0.016		0.005	0.002-0.009		0.007	0-0.021		0.002	0-0.007		0.007	0.005-0.014		0.009	0.007-0.019		0.006	0.002-0.007		0.012	0.005-0.019		0.2108	0.2635
k__Bacteria;p__Actinobacteria		0.244a,b	0.135-1.186		0.191b	0.14-0.24		0.212b	0.135-0.274		0.228a,b	0.163-0.3		2.902a	1.198-4.237		0.193a,b	0.1-1.426		0.3a,b	0.188-0.97		0.238	0.214-0.488		0.234	0.128-0.272		0.0117	0.073125
k__Bacteria;p__Armatimonadetes		0.014	0.002-0.04		0.007	0-0.016		0.012	0.002-0.051		0.009	0-0.026		0	0-0.009		0.002	0-0.012		0.005	0-0.009		0.008	0.005-0.028		0.01	0.007-0.012		0.1878	0.2635
k__Bacteria;p__Bacteroidetes		42.342	34.133-44.279		39.872	37.002-43.202		39.002	32.577-43.081		38.17	30.133-40.544		40.688	1.884-56.847		41.64	41.193-49.274		37.807	16.481-42.36		38.347	31.149-45.084		38.257	36.653-42.4		0.1509	0.235781
k__Bacteria;p__Deferribacteres		0	0-0.002		0	0-0		0	0-0.002		0	0-0		0	0-0		0	0-0.002		0.002	0-0.005		0.001	0-0.002		0	0-0.002		0.0572	0.100833
k__Bacteria;p__Elusimicrobia		0.067a,b	0.005-0.098		0.04b	0.028-0.084		0.021a,b	0.009-0.072		0.023a,b	0.019-0.072		0.012a,b	0.009-0.016		0.012a,b	0.005-0.019		0.009a	0.007-0.028		0.015	0.014-0.021		0.016	0.012-0.028		0.0159	0.0795
k__Bacteria;p__Fibrobacteres		4.009a	2.151-6.656		5.098a	1.814-7.602		6.481a	0.319-7.84		4.293a	0.937-6.577		0.405a	0.186-3.253		2.36a	0.805-8.886		3.295a	0.181-3.423		1.44	0.984-2.753		7.22	3.984-8.035		0.044	0.1
k__Bacteria;p__Firmicutes		28.533	22.863-32.512		29.637	25.981-33.579		30.481	28.33-40.223		29.077	18.509-35.112		27.279	16.974-52.812		28.207	25.563-33.265		24.812	20.484-31.305		38.826	31.628-40.07		30.836	25.909-33.177		0.8088	0.388224
k__Bacteria;p__Fusobacteria		0.021	0.005-0.051		0.012	0.005-0.042		0.023	0.009-0.058		0.012	0-0.028		0.026	0.014-0.133		0.009	0.002-0.033		0.021	0.002-0.035		0.016	0.005-0.035		0.015	0.005-0.023		0.2019	0.2635
k__Bacteria;p__GN02		0	0-0.002		0	0-0		0	0-0		0	0-0.002		0	0-0.002		0	0-0.005		0	0-0.002		0	0-0		0	0-0		0.7217	0.388224
k__Bacteria;p__LD1		0	0-0.005		0	0-0.009		0.002	0-0.002		0	0-0.005		0	0-0		0	0-0.002		0	0-0.002		0	0-0		0	0-0		0.6248	0.388224
k__Bacteria;p__Lentisphaerae		0.144a	0.119-0.2		0.093a,b	0.086-0.281		0.091a,b	0.081-0.179		0.114a,b	0.037-0.179		0.03b	0.021-0.03		0.086a,b	0.04-0.116		0.23a	0.058-0.344		0.064	0.049-0.184		0.057	0.035-0.135		0.0035	0.04375
k__Bacteria;p__Planctomycetes		0.019	0.014-0.03		0.016	0.005-0.044		0.019	0.012-0.037		0.03	0.021-0.044		0.009	0.002-0.009		0.021	0.002-0.042		0.016	0.007-0.042		0.037	0.033-0.058		0.021	0.002-0.065		0.0521	0.100833
k__Bacteria;p__Proteobacteria		2.96	1.556-11.877		2.137	1.67-5.891		2.307	1.43-6.451		1.86	1.649-37.093		25.107	11.36-44.44		1.805	1.433-11.726		4.414	1.712-58.133		2.981	1.916-5.556		1.503	1.423-1.947		0.0547	0.100833
k__Bacteria;p__SR1		0.028a	0.007-0.216		0.03a	0.016-0.293		0.053a	0.014-0.242		0.049a	0.033-0.393		0.028a	0.007-4.57		0.007a	0.002-0.042		0.005a	0.005-0.037		0.009	0-0.405		0.013	0.005-0.7		0.0212	0.085
k__Bacteria;p__Spirochaetes		11.686b	8.907-14.105		10.919a,b	9.081-13.286		12.6a,b	7.551-14.24		10.512a,b	6.693-12.565		0.714a	0.637-3.086		12.002b	9.67-14.13		7.877a,b	1.174-13.335		9.473	7.163-13.372		13.641	11.814-14.498		0.006	0.05
k__Bacteria;p__Synergistetes		0.035a	0.014-0.098		0.03a	0.026-0.079		0.037a	0.026-0.107		0.058a	0.033-0.088		0.012a	0-0.023		0.009a	0.002-0.028		0.07a	0.009-0.112		0.069	0.021-0.151		0.036	0.023-0.07		0.0266	0.085
k__Bacteria;p__TM7		0.009	0-0.042		0.005	0.005-0.049		0.012	0-0.026		0.014	0.002-0.049		0.002	0-0.293		0.002	0-0.016		0.005	0-0.012		0.009	0.005-0.019		0.006	0.002-0.016		0.3963	0.388224
k__Bacteria;p__Tenericutes		0.677	0.491-1.274		0.886	0.521-1.172		1.012	0.614-1.07		0.981	0.621-1.493		0.826	0.347-1.037		0.844	0.428-1.584		0.802	0.458-2.8		0.476	0.416-0.73		0.965	0.712-1.149		0.6151	0.388224
k__Bacteria;p__Verrucomicrobia		4.116a	3.853-5.286		5.112a	3.188-6.3		2.479a	1.73-4.256		3.53a	2.133-8.4		0.509a	0.24-0.821		2.921a	1.581-5.5		7.028a	0.549-8.891		5.331	1.737-7.123		3.662	1.8-5.226		0.0387	0.1
k__Bacteria;p__WPS-2		0	0-0.005		0.005	0-0.005		0.002	0-0.002		0	0-0.002		0	0-0.002		0	0-0		0	0-0.002		0.001	0-0.016		0.003	0-0.007		0.202	0.2635
