# Supplementary material for: The cecal and fecal microbiomes and metabolomes of horses before and after metronidazole administration
Source: PLoS One. 2020 May 22;15(5):e0232905. doi: 10.1371/journal.pone.0232905 (PMC7244109; doi:10.1371/journal.pone.0232905)
Supplement: S4 Table — (XLSX) [file pone.0232905.s005.xlsx]

## Sheet: Table 4. Taxonomy L5 fecal
Bacterial group		Dm52			Dm28			Dm14			D0			D3			D7			D14			D28			D52			Dm52 vs Dm28 vsDm14 vs D0 vs D3 vs D7 vs D14
		Median	Range		Median	Range		Median	Range		Median	Range		Median	Range		Median	Range		Median	Range		Median	Range		Median	Range		Pvalue	Qvalue
Unassigned;Other;Other;Other;Other		2.256a	1.351-3.188		2.112a	1.516-3.051		2.333a	1.577-3.165		2.44a	1.002-3.049		2.228a	1.149-3.121		1.444a	0.893-2.142		1.96a	0.667-2.579		2.077	1.298-2.17		2.57	1.753-3.351		0.0272	0.114493
k__Archaea;p__Euryarchaeota;c__Methanobacteria;o__Methanobacteriales;f__Methanobacteriaceae		0.472a,b	0.107-1.363		0.256a,b	0.053-0.57		0.381a,b	0.14-0.8		0.316a,b	0.181-0.807		0.019b	0.002-0.067		0.76a,b	0.137-3.319		1.263a	0.286-1.907		0.749	0.602-1.444		0.465	0.351-0.984		0.0052	0.08326
k__Archaea;p__Euryarchaeota;c__Methanomicrobia;o__Methanomicrobiales;Other		0.009	0-0.04		0.005	0-0.016		0.002	0-0.012		0.009	0.002-0.009		0	0-0.002		0	0-0.023		0.002	0-0.014		0	0-0		0.005	0-0.023		0.1939	0.327811
k__Archaea;p__Euryarchaeota;c__Methanomicrobia;o__Methanomicrobiales;f__Methanocorpusculaceae		0.872a,b	0.109-2.012		2.47b	0.093-4.444		1.044a,b	0.13-3.093		1.333a,b	0.077-1.788		0.007a	0.005-0.016		0.007a	0.005-0.014		0.091a,b	0.007-0.858		0.083	0.012-1.367		0.216	0.065-0.491		0.0007	0.0422333
k__Archaea;p__Euryarchaeota;c__Methanomicrobia;o__Methanosarcinales;f__Methanosarcinaceae		0.016	0-0.1		0.005	0-0.023		0.002	0-0.016		0.007	0.002-0.019		0.002	0-0.009		0.002	0-0.005		0.005	0-0.042		0	0-0.005		0.008	0.007-0.012		0.0986	0.220552
k__Archaea;p__Euryarchaeota;c__Thermoplasmata;o__E2;f__[Methanomassiliicoccaceae]		0.277a,b	0.135-0.756		0.379a,b	0.302-0.453		0.333a,b	0.244-0.488		0.421a,b	0.16-0.684		0.019a	0.005-0.088		0.36b	0.193-0.542		0.395a,b	0.13-1.035		0.169	0.107-0.272		0.473	0.335-0.651		0.0454	0.149407
k__Bacteria;Other;Other;Other;Other		0.005	0-0.026		0.005	0-0.016		0.005	0.002-0.009		0.007	0-0.021		0.002	0-0.007		0.007	0.005-0.014		0.009	0.007-0.019		0.006	0.002-0.007		0.012	0.005-0.019		0.2108	0.340668
k__Bacteria;p__Actinobacteria;c__Actinobacteria;o__Actinomycetales;Other		0	0-0.002		0	0-0		0	0-0.002		0	0-0		0	0-0.014		0	0-0.002		0	0-0.002		0	0-0		0	0-0		0.339	0.447876
k__Bacteria;p__Actinobacteria;c__Actinobacteria;o__Actinomycetales;f__Actinomycetaceae		0.021	0.009-0.026		0.016	0.007-0.026		0.016	0.005-0.026		0.012	0.007-0.028		0.853	0.535-3.267		0.019	0.009-1.023		0.021	0.005-0.184		0.017	0.009-0.019		0.01	0.005-0.016		0.2108	0.340668
k__Bacteria;p__Actinobacteria;c__Actinobacteria;o__Actinomycetales;f__Brevibacteriaceae		0a	0-0		0a	0-0.002		0a	0-0		0a	0-0		0.005a	0-0.005		0a	0-0		0a	0-0		0	0-0.002		0	0-0.002		0.0016	0.05792
k__Bacteria;p__Actinobacteria;c__Actinobacteria;o__Actinomycetales;f__Cellulomonadaceae		0	0-0		0	0-0.002		0	0-0.002		0	0-0.005		0.002	0-0.002		0	0-0.002		0	0-0.019		0.001	0-0.002		0	0-0		0.1512	0.282136
k__Bacteria;p__Actinobacteria;c__Actinobacteria;o__Actinomycetales;f__Corynebacteriaceae		0.037a,b	0.016-0.958		0.028b	0.016-0.058		0.035a,b	0.019-0.084		0.037a,b	0.014-0.137		0.742a	0.228-2.172		0.028a,b	0.023-0.267		0.084a,b	0.021-0.644		0.029	0.021-0.086		0.023	0.012-0.03		0.0226	0.11291
k__Bacteria;p__Actinobacteria;c__Actinobacteria;o__Actinomycetales;f__Dietziaceae		0a	0-0.005		0a	0-0		0a	0-0		0a	0-0		0.002a	0-0.005		0a	0-0		0a	0-0.005		0	0-0		0	0-0.002		0.0249	0.11291
k__Bacteria;p__Actinobacteria;c__Actinobacteria;o__Actinomycetales;f__Intrasporangiaceae		0	0-0.005		0	0-0		0	0-0.002		0.002	0-0.002		0	0-0.014		0	0-0.002		0	0-0		0	0-0.002		0	0-0		0.2531	0.381759
k__Bacteria;p__Actinobacteria;c__Actinobacteria;o__Actinomycetales;f__Jonesiaceae		0.002	0-0.021		0	0-0.002		0	0-0.005		0	0-0.002		0.007	0-0.035		0	0-0.002		0.002	0-0.019		0	0-0.002		0	0-0.005		0.0959	0.220552
k__Bacteria;p__Actinobacteria;c__Actinobacteria;o__Actinomycetales;f__Microbacteriaceae		0a	0-0.002		0a	0-0.002		0a	0-0		0a	0-0.002		0.005a	0.002-0.016		0.002a	0-0.005		0.002a	0-0.014		0.001	0-0.005		0	0-0.005		0.0106	0.0872091
k__Bacteria;p__Actinobacteria;c__Actinobacteria;o__Actinomycetales;f__Micrococcaceae		0.002a	0-0.005		0.005a	0-0.012		0.005a	0-0.005		0.002a	0-0.009		0.023a	0.007-0.167		0.002a	0-0.012		0.009a	0.002-0.014		0.023	0.002-0.042		0.005	0.002-0.007		0.0259	0.11291
k__Bacteria;p__Actinobacteria;c__Actinobacteria;o__Actinomycetales;f__Micromonosporaceae		0	0-0.005		0	0-0		0	0-0.005		0	0-0		0	0-0		0	0-0.002		0	0-0		0	0-0		0	0-0		0.2677	0.393933
k__Bacteria;p__Actinobacteria;c__Actinobacteria;o__Actinomycetales;f__Mycobacteriaceae		0	0-0		0	0-0		0	0-0.002		0	0-0		0	0-0.005		0	0-0.002		0	0-0		0	0-0		0	0-0		0.2448	0.372343
k__Bacteria;p__Actinobacteria;c__Actinobacteria;o__Actinomycetales;f__Nocardiaceae		0	0-0.002		0	0-0.002		0	0-0.002		0	0-0.002		0.002	0-0.002		0	0-0.002		0	0-0.007		0.001	0-0.002		0	0-0		0.3971	0.49569
k__Bacteria;p__Actinobacteria;c__Actinobacteria;o__Actinomycetales;f__Nocardioidaceae		0	0-0		0	0-0		0	0-0.002		0	0-0		0.002	0-0.007		0	0-0		0	0-0.026		0	0-0.002		0	0-0.002		0.0981	0.220552
k__Bacteria;p__Actinobacteria;c__Actinobacteria;o__Actinomycetales;f__Promicromonosporaceae		0	0-0		0	0-0.002		0	0-0.002		0	0-0		0	0-0		0	0-0		0	0-0.002		0	0-0		0	0-0		0.3696	0.474451
k__Bacteria;p__Actinobacteria;c__Actinobacteria;o__Actinomycetales;f__Pseudonocardiaceae		0	0-0.002		0	0-0		0	0-0.002		0	0-0		0	0-0.002		0.002	0-0.002		0	0-0.002		0	0-0		0	0-0		0.3208	0.435886
k__Bacteria;p__Actinobacteria;c__Actinobacteria;o__Actinomycetales;f__Streptomycetaceae		0	0-0		0	0-0.002		0	0-0.002		0	0-0		0	0-0.002		0	0-0.002		0	0-0		0	0-0		0	0-0		0.5256	0.609831
k__Bacteria;p__Actinobacteria;c__Actinobacteria;o__Bifidobacteriales;f__Bifidobacteriaceae		0.007	0-0.009		0.002	0-0.016		0.002	0-0.014		0.007	0-0.009		0.053	0-0.123		0.002	0-0.012		0.007	0-0.019		0.003	0.002-0.012		0.003	0-0.007		0.1237	0.25157
k__Bacteria;p__Actinobacteria;c__Coriobacteriia;o__Coriobacteriales;f__Coriobacteriaceae		0.144	0.079-0.184		0.119	0.095-0.156		0.1	0.086-0.153		0.126	0.107-0.226		0.056	0.042-0.095		0.107	0.044-0.265		0.128	0.079-0.186		0.163	0.112-0.363		0.174	0.1-0.228		0.0987	0.220552
k__Bacteria;p__Actinobacteria;c__OPB41;o__;f__		0	0-0		0	0-0.002		0	0-0		0	0-0.002		0	0-0.005		0	0-0.005		0	0-0.005		0.002	0.002-0.005		0	0-0.007		0.4232	0.521083
k__Bacteria;p__Armatimonadetes;c__SJA-176;o__RB046;f__		0.014	0.002-0.04		0.007	0-0.016		0.012	0.002-0.051		0.009	0-0.026		0	0-0.009		0.002	0-0.012		0.005	0-0.009		0.008	0.005-0.028		0.01	0.007-0.012		0.1878	0.327811
k__Bacteria;p__Bacteroidetes;c__Bacteroidia;o__Bacteroidales;Other		0.021	0.009-0.074		0.014	0.002-0.019		0.014	0.009-0.03		0.012	0.005-0.021		0.012	0-0.03		0.019	0.014-0.021		0.012	0.005-0.035		0.01	0.002-0.016		0.01	0.005-0.019		0.1259	0.253199
k__Bacteria;p__Bacteroidetes;c__Bacteroidia;o__Bacteroidales;f__		23.97	21.7-31.214		27.037	22.437-29.381		25.281	19.849-30.344		25.121	19.367-29.009		25.226	0.995-35.193		27.063	25.426-32.233		24.533	5.647-26.721		23.803	22.57-32.781		24.238	20.784-30.014		0.3769	0.480415
k__Bacteria;p__Bacteroidetes;c__Bacteroidia;o__Bacteroidales;f__BS11		2.477	0.672-8.765		1.737	1.133-3.023		1.695	1.37-4.765		2.416	1.307-3.663		0.095	0.049-3.435		1.891	0.107-2.474		1.891	0.351-3.44		2.778	1.637-4.372		2.259	1.84-3.023		0.1992	0.330782
k__Bacteria;p__Bacteroidetes;c__Bacteroidia;o__Bacteroidales;f__Bacteroidaceae		2.379b	1.665-4.7		2.379a,b	1.016-2.591		1.984a,b	0.423-2.774		1.977a,b	0.64-2.372		0.312a	0.035-1.479		1.386a,b	0.712-2.765		2.186a,b	1.435-2.749		1.591	1.193-1.816		2.909	1.858-3.97		0.0217	0.11291
k__Bacteria;p__Bacteroidetes;c__Bacteroidia;o__Bacteroidales;f__ML635J-40		0	0-0.005		0	0-0		0	0-0.005		0	0-0.002		0	0-0.002		0	0-0		0	0-0.002		0	0-0.005		0.001	0-0.002		0.4901	0.577437
k__Bacteria;p__Bacteroidetes;c__Bacteroidia;o__Bacteroidales;f__Marinilabiaceae		0.009	0.005-0.016		0.009	0.007-0.016		0.002	0-0.009		0.007	0.002-0.03		0.012	0-0.874		0.007	0.002-0.016		0.014	0-0.019		0.012	0.007-0.016		0.012	0-0.014		0.4913	0.577437
k__Bacteria;p__Bacteroidetes;c__Bacteroidia;o__Bacteroidales;f__Porphyromonadaceae		1.27	0.712-1.647		1.116	0.867-1.495		0.816	0.642-0.984		0.693	0.612-1.035		1.335	0.049-9.165		1.133	0.772-5.486		1.512	0.702-2.77		0.417	0.274-0.516		0.764	0.535-0.893		0.3425	0.449221
k__Bacteria;p__Bacteroidetes;c__Bacteroidia;o__Bacteroidales;f__Prevotellaceae		0.644	0.167-0.693		0.612	0.379-0.921		0.628	0.414-1.1		0.547	0.149-1.144		3.151	0.044-4.537		0.393	0.295-0.656		0.681	0.16-0.847		0.723	0.309-0.907		0.601	0.512-0.865		0.2666	0.393933
k__Bacteria;p__Bacteroidetes;c__Bacteroidia;o__Bacteroidales;f__RF16		2.788	1.656-3.633		2.433	1.24-3.607		2.258	1.433-3.212		2.421	1.126-4.995		0.633	0.142-4.698		3.216	0.674-3.735		3.865	0.342-6.195		1.286	0.763-2.063		2.186	1.253-2.495		0.9845	0.989969
k__Bacteria;p__Bacteroidetes;c__Bacteroidia;o__Bacteroidales;f__Rikenellaceae		0.021	0.016-0.04		0.035	0.021-0.044		0.021	0.019-0.065		0.028	0.009-0.04		0.014	0.005-0.033		0.026	0.005-0.056		0.037	0.007-0.174		0.014	0.009-0.044		0.036	0.014-0.037		0.2843	0.407036
k__Bacteria;p__Bacteroidetes;c__Bacteroidia;o__Bacteroidales;f__S24-7		0.067	0.033-0.091		0.063	0.044-0.119		0.053	0.042-0.079		0.06	0.051-0.074		0.028	0.012-1.549		0.084	0.049-0.1		0.053	0.016-0.072		0.057	0.044-0.079		0.072	0.047-0.093		0.7433	0.782194
k__Bacteria;p__Bacteroidetes;c__Bacteroidia;o__Bacteroidales;f__[Odoribacteraceae]		0.002	0-0.007		0	0-0.023		0.005	0.002-0.009		0.002	0-0.012		0.007	0-0.021		0	0-0.012		0.005	0-0.005		0.003	0-0.007		0.007	0-0.009		0.7239	0.766233
k__Bacteria;p__Bacteroidetes;c__Bacteroidia;o__Bacteroidales;f__[Paraprevotellaceae]		4.314	2.76-8.614		4.984	3.695-6.679		5.137	3.772-7.323		3.644	2.77-7.084		1.751	0.274-12.977		6.595	3.447-10.842		3.626	0.795-4.867		4.779	2.393-9.923		4.409	3.379-8.421		0.4232	0.521083
k__Bacteria;p__Bacteroidetes;c__Bacteroidia;o__Bacteroidales;f__p-2534-18B5		0	0-0		0	0-0.002		0	0-0.002		0	0-0.002		0	0-0		0	0-0.002		0	0-0.002		0	0-0		0	0-0.002		0.7105	0.762985
k__Bacteria;p__Bacteroidetes;c__Cytophagia;o__Cytophagales;f__Cyclobacteriaceae		0	0-0		0	0-0.005		0	0-0.002		0	0-0.002		0	0-0		0	0-0.005		0	0-0.002		0	0-0		0	0-0		0.6673	0.74099
k__Bacteria;p__Bacteroidetes;c__Cytophagia;o__Cytophagales;f__Cytophagaceae		0	0-0.016		0	0-0.005		0	0-0		0	0-0.002		0	0-0.002		0	0-0		0	0-0		0	0-0		0	0-0		0.2883	0.407674
k__Bacteria;p__Bacteroidetes;c__Flavobacteriia;o__Flavobacteriales;f__Flavobacteriaceae		0	0-0.002		0	0-0.005		0	0-0.002		0.002	0-0.005		0	0-0.03		0.002	0-0.002		0	0-0.007		0.001	0-0.002		0.001	0-0.005		0.833	0.86156
k__Bacteria;p__Bacteroidetes;c__Flavobacteriia;o__Flavobacteriales;f__[Weeksellaceae]		0.016	0.007-0.086		0.014	0.002-0.179		0.014	0.012-0.028		0.009	0.007-0.198		0.1	0.005-0.137		0.009	0.007-0.028		0.03	0.009-1.528		0.024	0.005-0.042		0.022	0.005-0.03		0.4332	0.529792
k__Bacteria;p__Bacteroidetes;c__Sphingobacteriia;o__Sphingobacteriales;f__Sphingobacteriaceae		0.072	0.035-0.177		0.098	0.021-0.263		0.056	0.026-0.156		0.063	0.033-0.258		0.156	0.072-0.27		0.107	0.021-0.44		0.04	0.014-2.307		0.029	0.019-0.044		0.083	0.03-0.172		0.697	0.762985
k__Bacteria;p__Bacteroidetes;c__[Saprospirae];o__[Saprospirales];f__Chitinophagaceae		0	0-0.009		0.002	0-0.012		0.002	0-0.005		0	0-0.012		0	0-0.009		0	0-0.014		0.002	0-0.295		0.001	0-0.005		0.005	0-0.009		0.6486	0.725788
k__Bacteria;p__Chloroflexi;c__Anaerolineae;o__Anaerolineales;f__Anaerolinaceae		0.009	0.002-0.019		0.009	0.002-0.047		0.007	0-0.026		0.005	0.002-0.009		0.002	0-0.007		0.005	0.002-0.007		0.019	0-0.042		0.006	0.005-0.012		0.003	0-0.007		0.0605	0.175344
k__Bacteria;p__Cyanobacteria;c__4C0d-2;o__YS2;f__		0.237a	0.116-0.763		0.2a,b	0.135-0.6		0.253a	0.149-0.751		0.414a	0.107-0.547		0.044b	0.035-0.056		0.056a,b	0.035-0.088		0.086a,b	0.074-0.137		0.1	0.063-0.14		0.295	0.119-0.458		0.0004	0.0422333
k__Bacteria;p__Cyanobacteria;c__Chloroplast;o__Streptophyta;f__		0a	0-0.002		0a	0-0.002		0a	0-0.005		0.002a	0-0.002		0.012a	0-0.095		0a	0-0.002		0a	0-0		0	0-0.002		0	0-0.005		0.0244	0.11291
k__Bacteria;p__Deferribacteres;c__Deferribacteres;o__Deferribacterales;f__Deferribacteraceae		0	0-0.002		0	0-0		0	0-0.002		0	0-0		0	0-0		0	0-0.002		0.002	0-0.005		0.001	0-0.002		0	0-0.002		0.0572	0.175344
k__Bacteria;p__Elusimicrobia;c__Elusimicrobia;o__Elusimicrobiales;f__Elusimicrobiaceae		0.002	0-0.044		0.007	0-0.035		0.007	0.002-0.026		0.009	0.007-0.035		0.007	0.002-0.012		0.005	0.002-0.009		0.002	0-0.009		0.005	0.005-0.014		0.005	0.002-0.012		0.2856	0.407036
k__Bacteria;p__Elusimicrobia;c__Endomicrobia;o__;f__		0.023a,b	0.005-0.095		0.028b	0.026-0.049		0.014a,b	0.007-0.047		0.012a,b	0.009-0.044		0.005a	0-0.012		0.002a,b	0-0.016		0.007a,b	0-0.026		0.009	0.007-0.012		0.014	0.005-0.016		0.0147	0.0979897
k__Bacteria;p__Fibrobacteres;c__Fibrobacteria;o__Fibrobacterales;f__Fibrobacteraceae		4.009a	2.151-6.656		5.098a	1.814-7.602		6.481a	0.319-7.84		4.293a	0.937-6.577		0.405a	0.186-3.253		2.36a	0.805-8.886		3.295a	0.181-3.423		1.44	0.984-2.753		7.22	3.984-8.035		0.044	0.149407
k__Bacteria;p__Firmicutes;Other;Other;Other		0	0-0.005		0	0-0		0	0-0		0	0-0.002		0	0-0		0	0-0		0	0-0		0.001	0-0.002		0	0-0		0.1932	0.327811
k__Bacteria;p__Firmicutes;c__Bacilli;o__Bacillales;Other		0.002	0-0.009		0.002	0-0.007		0	0-0		0	0-0.002		0.005	0-0.014		0	0-0.005		0	0-0.002		0.006	0.005-0.009		0	0-0		0.1422	0.270928
k__Bacteria;p__Firmicutes;c__Bacilli;o__Bacillales;f__		0	0-0.005		0	0-0.012		0	0-0.005		0	0-0.014		0.007	0-0.051		0	0-0.002		0	0-0.002		0	0-0.014		0	0-0		0.3227	0.435886
k__Bacteria;p__Firmicutes;c__Bacilli;o__Bacillales;f__Alicyclobacillaceae		0	0-0.002		0	0-0.009		0	0-0.007		0.002	0-0.009		0	0-0.002		0	0-0.005		0	0-0.002		0.001	0-0.002		0	0-0		0.8647	0.889265
k__Bacteria;p__Firmicutes;c__Bacilli;o__Bacillales;f__Bacillaceae		0.142	0.047-2.288		0.119	0.067-2.607		0.272	0.081-1.381		0.309	0.095-0.76		0.263	0.058-0.372		0.195	0.072-0.363		0.147	0.084-1.284		2.01	1.277-3.365		0.053	0.049-0.074		0.9769	0.987815
k__Bacteria;p__Firmicutes;c__Bacilli;o__Bacillales;f__Paenibacillaceae		0.002	0.002-0.016		0.002	0.002-0.023		0.005	0-0.058		0.005	0.002-0.016		0.019	0.005-0.472		0.005	0-0.014		0.007	0-0.033		0.022	0-0.028		0.005	0-0.012		0.2359	0.364939
k__Bacteria;p__Firmicutes;c__Bacilli;o__Bacillales;f__Planococcaceae		0.637	0.13-9.295		0.33	0.153-5.133		0.602	0.209-5.591		1.081	0.237-1.928		0.593	0.144-1.505		0.391	0.202-2.014		0.349	0.216-3.87		4.191	4.042-10.812		0.116	0.105-0.163		0.9986	0.9986
k__Bacteria;p__Firmicutes;c__Bacilli;o__Bacillales;f__Staphylococcaceae		0a	0-0.012		0a	0-0.014		0a	0-0.005		0a	0-0.009		0.007a	0.007-0.019		0a	0-0.007		0.002a	0-0.002		0.006	0-0.03		0	0-0		0.0321	0.123619
k__Bacteria;p__Firmicutes;c__Bacilli;o__Bacillales;f__[Exiguobacteraceae]		0	0-0.002		0	0-0.002		0	0-0.002		0	0-0		0	0-0.014		0	0-0.002		0	0-0.002		0	0-0.002		0	0-0.002		0.6902	0.761745
k__Bacteria;p__Firmicutes;c__Bacilli;o__Gemellales;f__Gemellaceae		0	0-0.005		0	0-0.005		0	0-0.002		0.002	0-0.005		0.002	0-0.005		0	0-0		0.002	0-0.005		0.003	0-0.009		0	0-0		0.1507	0.282136
k__Bacteria;p__Firmicutes;c__Bacilli;o__Lactobacillales;Other		0.002	0-0.019		0.002	0-0.007		0.002	0-0.009		0.005	0-0.009		0.021	0.005-0.051		0.005	0-0.005		0.005	0.002-0.021		0.006	0.005-0.007		0.001	0-0.002		0.058	0.175344
k__Bacteria;p__Firmicutes;c__Bacilli;o__Lactobacillales;f__		0	0-0.007		0	0-0		0	0-0		0	0-0		0	0-0.002		0	0-0		0	0-0		0	0-0		0	0-0		0.1932	0.327811
k__Bacteria;p__Firmicutes;c__Bacilli;o__Lactobacillales;f__Aerococcaceae		0.06a,b	0.014-0.088		0.06a,b	0.037-0.151		0.051a,b	0.021-0.172		0.047a,b	0.04-0.107		1.914b	0.1-9.449		0.042a	0.021-0.098		0.037a	0.012-0.065		0.11	0.081-0.142		0.024	0.014-0.051		0.0111	0.0873522
k__Bacteria;p__Firmicutes;c__Bacilli;o__Lactobacillales;f__Carnobacteriaceae		0	0-0.002		0	0-0		0	0-0.002		0	0-0.002		0	0-0.005		0	0-0		0	0-0		0	0-0		0	0-0		0.5256	0.609831
k__Bacteria;p__Firmicutes;c__Bacilli;o__Lactobacillales;f__Enterococcaceae		0.044	0.012-0.063		0.028	0.012-0.095		0.044	0.009-0.149		0.035	0.014-0.088		0.505	0.06-8.977		0.04	0.007-0.421		0.04	0.021-0.084		0.074	0.026-0.133		0.028	0.002-0.06		0.0793	0.206493
k__Bacteria;p__Firmicutes;c__Bacilli;o__Lactobacillales;f__Lactobacillaceae		0.381b	0.228-0.556		0.423a,b	0.347-0.723		0.537a,b	0.358-1.5		0.751a,b	0.235-1.03		4.6a	1.207-14.167		0.563b	0.149-0.66		0.509a,b	0.274-0.933		0.948	0.547-1.549		0.64	0.274-0.974		0.0239	0.11291
k__Bacteria;p__Firmicutes;c__Bacilli;o__Lactobacillales;f__Leuconostocaceae		0.002a	0-0.009		0.002a	0-0.023		0a	0-0.007		0a	0-0.005		0.005a	0.002-0.012		0a	0-0.002		0.009a	0.002-0.13		0.002	0-0.007		0.005	0-0.007		0.0068	0.08326
k__Bacteria;p__Firmicutes;c__Bacilli;o__Lactobacillales;f__Streptococcaceae		0.237a,b	0.112-0.335		0.098a,b	0.088-0.572		0.147a,b	0.063-0.328		0.112a	0.086-0.249		3.037b	0.914-7.984		0.147a,b	0.072-0.481		0.237a,b	0.091-1.879		0.129	0.098-0.142		0.074	0.06-0.123		0.0157	0.0979897
k__Bacteria;p__Firmicutes;c__Clostridia;o__;f__		0	0-0.007		0.002	0-0.007		0.002	0-0.005		0.002	0-0.007		0.002	0-0.002		0	0-0.002		0	0-0.007		0.003	0-0.005		0.001	0-0.002		0.9048	0.925247
k__Bacteria;p__Firmicutes;c__Clostridia;o__Clostridiales;Other		0.244	0.216-0.3		0.249	0.142-0.335		0.277	0.214-0.335		0.207	0.188-0.363		0.1	0.049-0.233		0.328	0.167-0.379		0.142	0.079-0.442		0.313	0.193-0.491		0.319	0.286-0.398		0.1125	0.234052
k__Bacteria;p__Firmicutes;c__Clostridia;o__Clostridiales;f__		5.128a,b	4.991-7.516		5.833a,b	4.502-8.579		7.274b	5.344-8.17		5.772a,b	3.333-8.2		2.153a	1.098-3.074		6.644b	6.453-7.728		4.805a,b	4.167-6.707		6.881	5.435-8.765		6.981	5.3-10.467		0.0049	0.08326
k__Bacteria;p__Firmicutes;c__Clostridia;o__Clostridiales;f__Caldicoprobacteraceae		0	0-0.002		0	0-0.002		0	0-0.002		0	0-0.002		0	0-0.002		0	0-0		0	0-0.002		0	0-0		0	0-0		0.6496	0.725788
k__Bacteria;p__Firmicutes;c__Clostridia;o__Clostridiales;f__Christensenellaceae		0.095	0.093-0.16		0.133	0.07-0.233		0.126	0.091-0.172		0.165	0.107-0.207		0.063	0.035-0.095		0.093	0.058-0.137		0.126	0.077-0.281		0.137	0.093-0.267		0.1	0.091-0.279		0.0605	0.175344
k__Bacteria;p__Firmicutes;c__Clostridia;o__Clostridiales;f__Clostridiaceae		1.916b	0.686-2.019		1.093a,b	0.758-1.23		0.953a,b	0.674-3.684		0.744a,b	0.57-1.172		0.393a	0.277-0.802		1.13a,b	0.665-1.23		1.037a,b	0.781-1.802		1.307	0.963-2.481		0.82	0.605-0.919		0.0196	0.111994
k__Bacteria;p__Firmicutes;c__Clostridia;o__Clostridiales;f__Dehalobacteriaceae		0.023	0.012-0.042		0.016	0.009-0.026		0.014	0.012-0.051		0.021	0.009-0.028		0.002	0-0.019		0.019	0.012-0.026		0.021	0.005-0.037		0.024	0.009-0.033		0.015	0.012-0.021		0.1956	0.327811
k__Bacteria;p__Firmicutes;c__Clostridia;o__Clostridiales;f__EtOH8		0.005	0-0.012		0.005	0.002-0.009		0.005	0-0.016		0.014	0.002-0.023		0	0-0.005		0.002	0-0.023		0.002	0.002-0.009		0.003	0-0.021		0.005	0.005-0.012		0.0785	0.206493
k__Bacteria;p__Firmicutes;c__Clostridia;o__Clostridiales;f__Eubacteriaceae		0.021a,b	0.014-0.035		0.019a,b	0.012-0.021		0.014a,b	0.009-0.023		0.026a	0.009-0.037		0.005b	0.002-0.007		0.021a,b	0.014-0.028		0.023a	0.012-0.058		0.034	0.028-0.04		0.021	0.012-0.03		0.0048	0.08326
k__Bacteria;p__Firmicutes;c__Clostridia;o__Clostridiales;f__Gracilibacteraceae		0	0-0.002		0	0-0		0	0-0		0	0-0.002		0	0-0		0	0-0		0	0-0		0	0-0.005		0.001	0-0.002		0.1932	0.327811
k__Bacteria;p__Firmicutes;c__Clostridia;o__Clostridiales;f__Lachnospiraceae		5.137	3.774-5.353		5.742	3.914-7.384		6.307	4.391-7.528		5.807	2.9-8.058		3.465	1.991-5.574		7.274	4.23-8.323		4.595	1.923-7.335		6.914	5.96-8.107		7.284	6.698-8.377		0.062	0.175344
k__Bacteria;p__Firmicutes;c__Clostridia;o__Clostridiales;f__Peptococcaceae		0.051	0.044-0.065		0.051	0.035-0.109		0.072	0.053-0.112		0.04	0.033-0.06		0.063	0.019-0.119		0.042	0.023-0.07		0.04	0.028-0.063		0.047	0.042-0.06		0.041	0.035-0.051		0.0876	0.2172
k__Bacteria;p__Firmicutes;c__Clostridia;o__Clostridiales;f__Peptostreptococcaceae		0.021a	0.007-0.026		0.012a	0-0.026		0.014a	0.012-0.033		0.012a	0.005-0.019		0.035a	0.012-0.391		0.012a	0.002-0.019		0.014a	0.005-0.019		0.015	0.009-0.021		0.008	0.005-0.014		0.0198	0.111994
k__Bacteria;p__Firmicutes;c__Clostridia;o__Clostridiales;f__Ruminococcaceae		8.033a,b	6.542-10.851		9.853a,b	8.777-12.416		10.165a,b	9.649-11.847		10.633a	6.051-12.012		2.726b	1.391-5.991		8.551a,b	6.472-12.477		11.484a,b	3.36-11.858		9.394	7.319-10.865		9.972	9.021-12.74		0.0363	0.136881
k__Bacteria;p__Firmicutes;c__Clostridia;o__Clostridiales;f__Syntrophomonadaceae		0.002	0-0.005		0.005	0-0.009		0.005	0.002-0.009		0.002	0-0.002		0.002	0-0.005		0.005	0-0.012		0.007	0-0.012		0.003	0-0.012		0.002	0.002-0.005		0.2839	0.407036
k__Bacteria;p__Firmicutes;c__Clostridia;o__Clostridiales;f__Veillonellaceae		1.077	1.002-1.863		1.381	1.023-2.347		1.526	1.123-2.3		1.2	0.623-2.212		3.081	0.391-5.865		1.244	1.088-1.816		1.156	0.402-1.721		1.398	1.153-1.644		1.18	1.133-1.244		0.3859	0.487317
k__Bacteria;p__Firmicutes;c__Clostridia;o__Clostridiales;f__[Acidaminobacteraceae]		0	0-0.002		0	0-0.005		0	0-0.002		0	0-0.005		0.005	0-0.026		0	0-0.007		0	0-0.002		0.001	0-0.002		0.001	0-0.005		0.7124	0.762985
k__Bacteria;p__Firmicutes;c__Clostridia;o__Clostridiales;f__[Mogibacteriaceae]		0.872a,b	0.767-1.151		0.93a,b	0.76-1.265		0.888a,b	0.733-1.237		1.202a	0.858-1.272		0.367b	0.165-0.726		0.865a,b	0.607-1.195		1.188a,b	0.374-1.481		0.997	0.67-1.272		0.912	0.719-1.095		0.04	0.139231
k__Bacteria;p__Firmicutes;c__Clostridia;o__Clostridiales;f__[Tissierellaceae]		0.037a,b	0.033-0.053		0.037a,b	0.028-0.049		0.026b	0.021-0.067		0.049a,b	0.03-0.07		1.928a	0.328-3.486		0.044a,b	0.037-0.051		0.042a,b	0.03-0.042		0.043	0.03-0.044		0.037	0.026-0.049		0.0291	0.118437
k__Bacteria;p__Firmicutes;c__Clostridia;o__Natranaerobiales;f__		0	0-0.005		0.002	0-0.005		0.002	0-0.002		0	0-0.002		0.002	0-0.002		0.002	0-0.005		0	0-0.002		0.001	0-0.005		0.001	0-0.002		0.3165	0.435886
k__Bacteria;p__Firmicutes;c__Erysipelotrichi;o__Erysipelotrichales;f__Erysipelotrichaceae		0.451	0.174-1		0.605	0.295-0.67		0.36	0.302-0.856		0.679	0.393-0.744		0.444	0.27-0.616		0.607	0.167-0.847		0.46	0.247-0.502		0.215	0.207-0.281		0.415	0.347-0.653		0.3182	0.435886
k__Bacteria;p__Fusobacteria;c__Fusobacteriia;o__Fusobacteriales;f__Fusobacteriaceae		0.021	0.005-0.051		0.012	0.005-0.042		0.023	0.009-0.058		0.012	0-0.028		0.023	0.012-0.133		0.009	0.002-0.033		0.021	0.002-0.035		0.016	0.005-0.035		0.013	0.005-0.023		0.2403	0.368596
k__Bacteria;p__Fusobacteria;c__Fusobacteriia;o__Fusobacteriales;f__Leptotrichiaceae		0	0-0.002		0	0-0		0	0-0.002		0	0-0		0	0-0.002		0	0-0		0	0-0.002		0	0-0		0.001	0-0.002		0.4768	0.571528
k__Bacteria;p__GN02;c__BD1-5;o__;f__		0	0-0.002		0	0-0		0	0-0		0	0-0.002		0	0-0.002		0	0-0.005		0	0-0.002		0	0-0		0	0-0		0.7217	0.766233
k__Bacteria;p__LD1;c__;o__;f__		0	0-0.005		0	0-0.009		0.002	0-0.002		0	0-0.005		0	0-0		0	0-0.002		0	0-0.002		0	0-0		0	0-0		0.6248	0.706805
k__Bacteria;p__Lentisphaerae;c__[Lentisphaeria];o__Victivallales;f__Victivallaceae		0.084a,b	0.053-0.107		0.047a,b	0.037-0.244		0.047a,b	0.023-0.109		0.077a,b	0.016-0.105		0.016b	0.014-0.028		0.042a,b	0.028-0.072		0.147a	0.037-0.277		0.044	0.033-0.172		0.03	0.012-0.079		0.0148	0.0979897
k__Bacteria;p__Lentisphaerae;c__[Lentisphaeria];o__Z20;f__R4-45B		0.065b	0.037-0.1		0.042a,b	0.037-0.051		0.065b	0.035-0.074		0.037a,b	0.021-0.074		0.007a	0.002-0.014		0.044a,b	0.012-0.051		0.044a,b	0.012-0.084		0.015	0.009-0.028		0.027	0.023-0.056		0.0069	0.08326
k__Bacteria;p__Planctomycetes;c__Planctomycetia;o__Pirellulales;f__Pirellulaceae		0.009	0.002-0.023		0.007	0.005-0.035		0.009	0.005-0.028		0.016	0.012-0.033		0.002	0.002-0.007		0.014	0.002-0.033		0.007	0.005-0.04		0.028	0.021-0.044		0.012	0.002-0.056		0.1356	0.266778
k__Bacteria;p__Planctomycetes;c__vadinHA49;o__PeHg47;f__		0.007	0.002-0.016		0.005	0-0.014		0.005	0.002-0.014		0.007	0-0.028		0.002	0-0.007		0.007	0-0.009		0.002	0-0.009		0.012	0.007-0.014		0.006	0-0.016		0.4743	0.571528
k__Bacteria;p__Proteobacteria;c__Alphaproteobacteria;o__;f__		0.109a,b	0.049-0.235		0.105a,b	0.07-0.13		0.133a	0.116-0.147		0.142a	0.053-0.247		0.019b	0.016-0.037		0.049a,b	0.03-0.065		0.053a,b	0.026-0.163		0.056	0.049-0.091		0.135	0.079-0.158		0.0034	0.076925
k__Bacteria;p__Proteobacteria;c__Alphaproteobacteria;o__Caulobacterales;f__Caulobacteraceae		0	0-0.002		0	0-0		0	0-0.002		0	0-0		0	0-0		0	0-0		0	0-0		0	0-0		0	0-0		0.1932	0.327811
k__Bacteria;p__Proteobacteria;c__Alphaproteobacteria;o__RF32;f__		0.033	0.021-0.144		0.044	0.014-0.13		0.049	0.028-0.135		0.049	0.035-0.102		0.023	0.007-0.153		0.021	0.016-0.053		0.023	0.007-0.03		0.041	0.023-0.063		0.031	0.016-0.044		0.0863	0.216949
k__Bacteria;p__Proteobacteria;c__Alphaproteobacteria;o__Rhizobiales;f__Brucellaceae		0	0-0.002		0	0-0.002		0	0-0.002		0	0-0.002		0.002	0-0.007		0	0-0		0	0-0.023		0.001	0-0.002		0	0-0		0.3603	0.469168
k__Bacteria;p__Proteobacteria;c__Alphaproteobacteria;o__Rhizobiales;f__Hyphomicrobiaceae		0	0-0		0	0-0.002		0	0-0		0	0-0		0	0-0.005		0	0-0		0	0-0.002		0	0-0		0	0-0		0.3125	0.435096
k__Bacteria;p__Proteobacteria;c__Alphaproteobacteria;o__Rhizobiales;f__Phyllobacteriaceae		0	0-0.002		0.002	0-0.005		0	0-0.005		0.002	0-0.007		0	0-0.007		0	0-0.002		0	0-0.007		0	0-0.002		0	0-0		0.7087	0.762985
k__Bacteria;p__Proteobacteria;c__Alphaproteobacteria;o__Rhodobacterales;f__Rhodobacteraceae		0.002	0-0.016		0.002	0-0.005		0	0-0.014		0.002	0-0.009		0.005	0.005-0.035		0.002	0.002-0.005		0.005	0-0.021		0.006	0.002-0.009		0.002	0-0.005		0.0805	0.206493
k__Bacteria;p__Proteobacteria;c__Alphaproteobacteria;o__Rhodospirillales;f__Rhodospirillaceae		0	0-0.007		0	0-0.009		0	0-0.002		0	0-0.005		0	0-0.014		0	0-0.002		0.002	0-0.005		0	0-0.002		0	0-0.002		0.7834	0.819627
k__Bacteria;p__Proteobacteria;c__Alphaproteobacteria;o__Rickettsiales;f__		0	0-0.005		0	0-0.002		0	0-0.002		0	0-0.007		0	0-0.005		0	0-0		0.002	0-0.007		0.002	0-0.007		0	0-0		0.1032	0.222883
k__Bacteria;p__Proteobacteria;c__Alphaproteobacteria;o__Rickettsiales;f__mitochondria		0.002a	0-0.005		0a	0-0.002		0a	0-0		0a	0-0.002		0.002a	0-0.007		0a	0-0		0a	0-0.002		0	0-0		0	0-0		0.0389	0.138412
k__Bacteria;p__Proteobacteria;c__Alphaproteobacteria;o__Sphingomonadales;f__Erythrobacteraceae		0	0-0		0	0-0		0	0-0		0	0-0		0	0-0		0	0-0.005		0	0-0		0	0-0		0	0-0		0.062	0.175344
k__Bacteria;p__Proteobacteria;c__Alphaproteobacteria;o__Sphingomonadales;f__Sphingomonadaceae		0	0-0.002		0.002	0-0.005		0.002	0-0.002		0	0-0		0	0-0.012		0.002	0-0.002		0	0-0.03		0	0-0		0	0-0		0.2127	0.340696
k__Bacteria;p__Proteobacteria;c__Betaproteobacteria;Other;Other		0.002	0-0.009		0	0-0.007		0	0-0.005		0.002	0-0.005		0.005	0-0.014		0	0-0.005		0.002	0-0.002		0	0-0		0	0-0		0.4806	0.572293
k__Bacteria;p__Proteobacteria;c__Betaproteobacteria;o__;f__		0	0-0		0	0-0.002		0	0-0.002		0	0-0		0	0-0		0	0-0		0	0-0.002		0	0-0		0	0-0		0.3125	0.435096
k__Bacteria;p__Proteobacteria;c__Betaproteobacteria;o__ASSO-13;f__		0	0-0		0	0-0		0	0-0.002		0	0-0		0	0-0.002		0	0-0		0	0-0		0	0-0		0	0-0		0.1932	0.327811
k__Bacteria;p__Proteobacteria;c__Betaproteobacteria;o__Burkholderiales;Other		0.019a,b	0.012-0.028		0.023a,b	0.009-0.037		0.007b	0.007-0.021		0.021a,b	0.005-0.028		0.049a	0.04-0.065		0.014b	0.005-0.021		0.016a,b	0.012-0.06		0.014	0.009-0.019		0.02	0.016-0.026		0.0134	0.0979897
k__Bacteria;p__Proteobacteria;c__Betaproteobacteria;o__Burkholderiales;f__Alcaligenaceae		0.077	0.035-0.119		0.051	0.04-0.147		0.049	0.037-0.14		0.067	0.04-0.156		0.54	0.2-1.974		0.084	0.049-0.558		0.07	0.04-0.233		0.048	0.016-0.072		0.051	0.026-0.063		0.1039	0.222883
k__Bacteria;p__Proteobacteria;c__Betaproteobacteria;o__Burkholderiales;f__Comamonadaceae		0.056	0.028-2.488		0.058	0.044-0.07		0.06	0.042-0.198		0.047	0.037-4.6		1.502	0.137-2.595		0.067	0.04-0.898		0.191	0.053-9.951		0.07	0.028-0.098		0.049	0.026-0.067		0.0979	0.220552
k__Bacteria;p__Proteobacteria;c__Betaproteobacteria;o__Burkholderiales;f__Oxalobacteraceae		0.002	0-0.009		0	0-0.009		0.002	0-0.002		0.002	0-0.005		0.009	0.002-0.019		0	0-0.002		0.002	0-0.012		0.003	0.002-0.009		0.002	0-0.005		0.1236	0.25157
k__Bacteria;p__Proteobacteria;c__Betaproteobacteria;o__Neisseriales;f__Neisseriaceae		0.037a,b	0.033-0.06		0.033b	0.023-0.047		0.03a,b	0.014-0.086		0.033a,b	0.028-0.105		0.788a	0.13-1.986		0.035a,b	0.012-0.065		0.051a,b	0.023-0.121		0.036	0.03-0.044		0.027	0.019-0.035		0.0301	0.118437
k__Bacteria;p__Proteobacteria;c__Betaproteobacteria;o__Rhodocyclales;f__Rhodocyclaceae		0.007a	0-0.1		0.012a	0.002-0.035		0.009a	0-0.026		0.014a	0-0.112		0.102a	0.019-0.147		0.005a	0.002-0.058		0.026a	0.007-0.286		0.02	0.002-0.035		0.015	0.005-0.026		0.0298	0.118437
k__Bacteria;p__Proteobacteria;c__Betaproteobacteria;o__Tremblayales;f__		0.007	0.002-0.393		0.016	0.005-0.021		0.005	0.002-0.012		0.014	0-0.191		0.002	0.002-0.009		0.002	0.002-0.005		0.063	0.002-0.202		0.044	0-0.13		0.014	0.007-0.044		0.0657	0.177488
k__Bacteria;p__Proteobacteria;c__Deltaproteobacteria;o__Bdellovibrionales;f__Bacteriovoracaceae		0	0-0		0	0-0		0	0-0		0	0-0		0	0-0		0	0-0.002		0	0-0.019		0	0-0		0	0-0		0.1932	0.327811
k__Bacteria;p__Proteobacteria;c__Deltaproteobacteria;o__Desulfobacterales;f__Desulfobulbaceae		0	0-0		0	0-0		0	0-0		0	0-0.002		0	0-0.005		0	0-0.005		0	0-0		0	0-0.002		0	0-0.002		0.2294	0.357943
k__Bacteria;p__Proteobacteria;c__Deltaproteobacteria;o__Desulfovibrionales;f__Desulfomicrobiaceae		0.002	0-0.005		0	0-0.002		0	0-0		0	0-0.002		0	0-0.007		0.002	0-0.002		0	0-0.005		0	0-0.002		0	0-0.002		0.2287	0.357943
k__Bacteria;p__Proteobacteria;c__Deltaproteobacteria;o__Desulfovibrionales;f__Desulfovibrionaceae		0.093a	0.07-0.193		0.123a	0.088-0.244		0.14a	0.123-0.267		0.121a	0.081-0.237		0.109a	0.07-0.142		0.17a	0.114-0.314		0.126a	0.119-0.233		0.12	0.1-0.142		0.113	0.063-0.126		0.0085	0.0870524
k__Bacteria;p__Proteobacteria;c__Deltaproteobacteria;o__GMD14H09;f__		0.377b	0.086-0.679		0.067a,b	0.044-0.442		0.188a,b	0.044-0.547		0.219a,b	0.098-0.581		0.044a	0.023-0.067		0.274a,b	0.016-0.781		0.107a,b	0.033-0.96		0.087	0.081-0.119		0.226	0.174-0.493		0.039	0.138412
k__Bacteria;p__Proteobacteria;c__Deltaproteobacteria;o__Myxococcales;Other		0	0-0.002		0	0-0.002		0	0-0.005		0	0-0		0	0-0		0	0-0		0	0-0		0	0-0		0	0-0		0.3656	0.472669
k__Bacteria;p__Proteobacteria;c__Deltaproteobacteria;o__Myxococcales;f__		0.033a,b	0.005-0.04		0.014a,b	0.002-0.026		0.023a	0.014-0.072		0.047a	0.005-0.063		0.005b	0.002-0.009		0.021a,b	0.002-0.042		0.019a,b	0.005-0.04		0.022	0.005-0.1		0.014	0.005-0.07		0.0154	0.0979897
k__Bacteria;p__Proteobacteria;c__Deltaproteobacteria;o__Myxococcales;f__0319-6G20		0	0-0.002		0	0-0		0	0-0.002		0	0-0		0	0-0.002		0	0-0.002		0	0-0.002		0	0-0		0	0-0		0.5311	0.612287
k__Bacteria;p__Proteobacteria;c__Deltaproteobacteria;o__PB19;f__		0.005	0.005-0.016		0.007	0-0.012		0.007	0-0.016		0.005	0.002-0.084		0.012	0.002-0.016		0.012	0.005-0.114		0.007	0.002-0.028		0.017	0-0.019		0.017	0.005-0.093		0.9197	0.935201
k__Bacteria;p__Proteobacteria;c__Epsilonproteobacteria;o__Campylobacterales;f__Campylobacteraceae		0.133	0.014-0.26		0.04	0.014-0.298		0.026	0.009-0.24		0.079	0.012-0.109		0.04	0.021-1.405		0.037	0.016-0.079		0.028	0.005-0.286		0.03	0.014-0.047		0.019	0.014-0.063		0.3877	0.487317
k__Bacteria;p__Proteobacteria;c__Epsilonproteobacteria;o__Campylobacterales;f__Helicobacteraceae		0	0-0		0	0-0		0	0-0.002		0.002	0-0.002		0	0-0.002		0	0-0.002		0	0-0		0	0-0		0	0-0		0.1051	0.222883
k__Bacteria;p__Proteobacteria;c__Gammaproteobacteria;Other;Other		0.002a,b	0-0.014		0b	0-0		0a,b	0-0.002		0.002a,b	0-0.009		0.007a	0.002-0.128		0a,b	0-0.002		0.005a,b	0-0.053		0	0-0		0	0-0.002		0.0034	0.076925
k__Bacteria;p__Proteobacteria;c__Gammaproteobacteria;o__Aeromonadales;f__Aeromonadaceae		0.084a,b	0.037-0.226		0.1a,b	0.019-0.172		0.098a,b	0.021-0.272		0.105a	0.019-0.114		6.635b	0.36-22.649		0.049a	0.021-0.342		0.077a,b	0.049-0.188		0.076	0.049-0.209		0.053	0.019-0.098		0.0262	0.11291
k__Bacteria;p__Proteobacteria;c__Gammaproteobacteria;o__Aeromonadales;f__Succinivibrionaceae		0.586a,b	0.447-1.247		0.605a,b	0.344-3.519		0.707a,b	0.3-2.984		0.423a	0.23-1.44		3.056b	0.521-5.953		0.379a	0.235-1.395		0.472a,b	0.43-0.66		0.655	0.277-4.137		0.307	0.286-0.621		0.0082	0.0870524
k__Bacteria;p__Proteobacteria;c__Gammaproteobacteria;o__Alteromonadales;f__Alteromonadaceae		0	0-0.007		0	0-0		0	0-0.002		0	0-0.005		0	0-0.019		0	0-0.005		0.002	0-0.016		0.001	0-0.002		0.002	0-0.002		0.0926	0.220534
k__Bacteria;p__Proteobacteria;c__Gammaproteobacteria;o__Alteromonadales;f__Idiomarinaceae		0	0-0.042		0	0-0.012		0	0-0.03		0	0-0.04		0	0-0.077		0	0-0.026		0.014	0-0.021		0.005	0-0.019		0.01	0-0.023		0.7885	0.820221
k__Bacteria;p__Proteobacteria;c__Gammaproteobacteria;o__Alteromonadales;f__Shewanellaceae		0a	0-0.002		0a	0-0.002		0a	0-0		0a	0-0		0.005a	0.005-0.014		0a	0-0		0a	0-0		0	0-0.002		0	0-0		0.0006	0.0422333
k__Bacteria;p__Proteobacteria;c__Gammaproteobacteria;o__Alteromonadales;f__[Chromatiaceae]		0.007a,b	0.005-0.023		0.002b	0-0.007		0.007a,b	0.002-0.012		0.007a,b	0-0.014		0.119a	0.019-0.928		0.002b	0.002-0.009		0.005a,b	0-0.028		0.007	0.002-0.014		0.002	0-0.005		0.01	0.0870524
k__Bacteria;p__Proteobacteria;c__Gammaproteobacteria;o__Cardiobacteriales;f__Cardiobacteriaceae		0a	0-0		0a	0-0		0a	0-0.002		0a	0-0.002		0.016a	0.002-0.023		0a	0-0.002		0a	0-0.002		0	0-0.002		0	0-0.002		0.0016	0.05792
k__Bacteria;p__Proteobacteria;c__Gammaproteobacteria;o__Chromatiales;f__Chromatiaceae		0	0-0.009		0	0-0		0	0-0		0	0-0.005		0	0-0.005		0.002	0-0.002		0.002	0-0.005		0	0-0.002		0	0-0.002		0.1059	0.222883
k__Bacteria;p__Proteobacteria;c__Gammaproteobacteria;o__Enterobacteriales;f__Enterobacteriaceae		0.093	0.072-2.149		0.342	0.035-0.53		0.072	0.016-1.693		0.074	0.016-0.272		1.774	0.274-7.36		0.042	0.033-0.814		0.244	0.172-0.616		0.313	0.102-2.142		0.045	0.023-0.084		0.0564	0.175344
k__Bacteria;p__Proteobacteria;c__Gammaproteobacteria;o__Methylococcales;f__		0	0-0		0	0-0		0	0-0		0	0-0		0	0-0.007		0	0-0		0	0-0		0	0-0		0	0-0		0.062	0.175344
k__Bacteria;p__Proteobacteria;c__Gammaproteobacteria;o__Oceanospirillales;f__Alcanivoracaceae		0	0-0.002		0	0-0		0	0-0		0	0-0.002		0	0-0		0	0-0.005		0.002	0-0.005		0	0-0		0	0-0		0.0657	0.177488
k__Bacteria;p__Proteobacteria;c__Gammaproteobacteria;o__Oceanospirillales;f__Halomonadaceae		0a	0-0.049		0a	0-0.044		0.002a	0-0.04		0a	0-0.049		0.007a	0-0.107		0a	0-0.04		0.033a	0-0.081		0.02	0-0.042		0.017	0-0.035		0.025	0.11291
k__Bacteria;p__Proteobacteria;c__Gammaproteobacteria;o__Oceanospirillales;f__Oceanospirillaceae		0.002	0-0.019		0.007	0-0.019		0.005	0-0.007		0.002	0-0.012		0.072	0.007-0.158		0.002	0-0.009		0.012	0-0.053		0.006	0.005-0.014		0.005	0.002-0.009		0.0893	0.218423
k__Bacteria;p__Proteobacteria;c__Gammaproteobacteria;o__Pasteurellales;f__Pasteurellaceae		0.042a,b	0.028-0.074		0.044a,b	0.044-0.072		0.044a,b	0.023-0.051		0.037a	0.028-0.105		3.191b	2.198-4.433		0.03a	0.021-0.06		0.044a,b	0.033-0.133		0.041	0.028-0.047		0.034	0.028-0.042		0.01	0.0870524
k__Bacteria;p__Proteobacteria;c__Gammaproteobacteria;o__Pseudomonadales;Other		0	0-0.002		0	0-0		0	0-0		0	0-0.005		0	0-0.002		0	0-0.002		0	0-0.005		0	0-0		0	0-0		0.7105	0.762985
k__Bacteria;p__Proteobacteria;c__Gammaproteobacteria;o__Pseudomonadales;f__Moraxellaceae		0.319	0.077-2.519		0.207	0.102-0.828		0.191	0.095-0.998		0.174	0.105-24.533		0.509	0.2-4.428		0.156	0.058-7.081		1.874	0.084-35.656		0.26	0.098-0.523		0.159	0.105-0.195		0.3262	0.43735
k__Bacteria;p__Proteobacteria;c__Gammaproteobacteria;o__Pseudomonadales;f__Pseudomonadaceae		0.021a,b	0.016-0.081		0.016a,b	0.012-0.03		0.03a,b	0.012-0.035		0.019a	0.007-0.053		0.105b	0.03-2.167		0.019a,b	0.012-0.035		0.035a,b	0.009-1.13		0.028	0.021-0.047		0.017	0.014-0.033		0.0381	0.138412
k__Bacteria;p__Proteobacteria;c__Gammaproteobacteria;o__Vibrionales;f__Vibrionaceae		0a	0-0.002		0a	0-0.002		0a	0-0		0a	0-0		0.002a	0-0.009		0a	0-0.002		0a	0-0		0	0-0		0	0-0.002		0.0197	0.111994
k__Bacteria;p__Proteobacteria;c__Gammaproteobacteria;o__Xanthomonadales;f__Xanthomonadaceae		0.056	0.033-2.681		0.053	0.033-0.135		0.06	0.019-0.067		0.04	0.012-5.807		0.158	0.058-0.56		0.026	0.009-0.174		0.093	0.023-8.863		0.045	0.026-0.084		0.045	0.023-0.065		0.0578	0.175344
k__Bacteria;p__Proteobacteria;c__TA18;o__PHOS-HD29;f__		0.002	0-0.005		0	0-0		0	0-0.002		0	0-0		0	0-0.002		0	0-0.002		0	0-0		0.001	0-0.002		0	0-0.002		0.081	0.206493
k__Bacteria;p__SR1;c__;o__;f__		0.028a	0.007-0.216		0.03a	0.016-0.293		0.053a	0.014-0.242		0.049a	0.033-0.393		0.028a	0.007-4.57		0.007a	0.002-0.042		0.005a	0.005-0.037		0.009	0-0.405		0.013	0.005-0.7		0.0212	0.11291
k__Bacteria;p__Spirochaetes;c__MVP-15;o__PL-11B10;f__		0.712b	0.042-1.695		0.44a,b	0.04-0.949		0.949a,b	0.037-1.691		0.307a,b	0.028-1.698		0.044a	0.019-0.084		0.202a,b	0.081-0.391		0.205a,b	0.072-1.207		0.133	0.035-0.47		0.758	0.019-1.242		0.0228	0.11291
k__Bacteria;p__Spirochaetes;c__Spirochaetes;o__M2PT2-76;f__		0.037b	0.009-0.058		0.033a,b	0.005-0.072		0.035a,b	0.012-0.042		0.023a,b	0.002-0.035		0.005a	0-0.009		0.005a	0.002-0.021		0.007a,b	0-0.044		0.008	0-0.03		0.013	0.007-0.06		0.0029	0.076925
k__Bacteria;p__Spirochaetes;c__Spirochaetes;o__Spirochaetales;f__Spirochaetaceae		11.172b	8.274-12.356		10.86a,b	8.947-12.774		10.886a,b	7.502-13.623		9.63a,b	6.372-10.844		0.667a	0.549-2.993		11.795b	9.486-13.921		6.663a,b	1.102-13.209		9.152	7.026-13.333		12.419	11.486-14.4		0.0062	0.08326
k__Bacteria;p__Synergistetes;c__Synergistia;o__Synergistales;Other		0	0-0		0.002	0-0.002		0	0-0.005		0.002	0-0.002		0	0-0		0	0-0		0.002	0-0.002		0.002	0.002-0.005		0.002	0-0.007		0.0645	0.177488
k__Bacteria;p__Synergistetes;c__Synergistia;o__Synergistales;f__Dethiosulfovibrionaceae		0.007	0.005-0.023		0.012	0.007-0.016		0.009	0.005-0.023		0.014	0.009-0.016		0.005	0-0.012		0.007	0-0.019		0.009	0.002-0.023		0.015	0.009-0.016		0.015	0.002-0.019		0.4758	0.571528
k__Bacteria;p__Synergistetes;c__Synergistia;o__Synergistales;f__Synergistaceae		0.026a	0.007-0.074		0.019a	0.016-0.06		0.021a	0.007-0.098		0.047a	0.019-0.074		0.005a	0-0.016		0.002a	0.002-0.009		0.058a	0.005-0.095		0.052	0.002-0.135		0.022	0.014-0.044		0.0089	0.0870524
k__Bacteria;p__TM7;c__TM7-3;o__;f__		0	0-0.002		0	0-0		0	0-0		0	0-0		0	0-0.016		0	0-0		0	0-0		0	0-0		0	0-0		0.1932	0.327811
k__Bacteria;p__TM7;c__TM7-3;o__CW040;f__		0	0-0.002		0	0-0.005		0	0-0.002		0	0-0.005		0.002	0-0.274		0	0-0.005		0	0-0.002		0.001	0-0.002		0	0-0.005		0.2592	0.387729
k__Bacteria;p__TM7;c__TM7-3;o__CW040;f__F16		0.009	0-0.04		0.005	0.002-0.044		0.012	0-0.023		0.014	0.002-0.044		0	0-0.019		0	0-0.016		0.005	0-0.009		0.008	0.005-0.016		0.005	0-0.016		0.2265	0.357943
k__Bacteria;p__Tenericutes;c__Mollicutes;o__;f__		0.03a,b	0.028-0.06		0.042a,b	0.028-0.063		0.033a,b	0.028-0.067		0.051a,b	0.016-0.093		0.021a	0.007-0.026		0.063b	0.016-0.126		0.037a,b	0.023-0.126		0.027	0.009-0.03		0.049	0.021-0.058		0.0448	0.149407
k__Bacteria;p__Tenericutes;c__Mollicutes;o__Acholeplasmatales;f__		0.016	0.007-0.021		0.009	0.005-0.021		0.007	0.002-0.016		0.009	0.002-0.019		0.007	0.005-0.023		0.012	0.002-0.016		0.009	0.007-0.014		0.012	0.005-0.016		0.014	0.005-0.037		0.5577	0.634866
k__Bacteria;p__Tenericutes;c__Mollicutes;o__Acholeplasmatales;f__Acholeplasmataceae		0.012	0.002-0.014		0.005	0.002-0.014		0.007	0.002-0.026		0.005	0.002-0.016		0.023	0.014-0.128		0.005	0.002-0.007		0.005	0-0.153		0.009	0.002-0.016		0.008	0.002-0.009		0.1005	0.221835
k__Bacteria;p__Tenericutes;c__Mollicutes;o__Anaeroplasmatales;f__Anaeroplasmataceae		0.119	0.049-0.156		0.116	0.1-0.142		0.126	0.1-0.151		0.126	0.053-0.244		0.419	0.063-0.737		0.102	0.07-0.184		0.121	0.047-0.135		0.074	0.042-0.107		0.166	0.093-0.221		0.1419	0.270928
k__Bacteria;p__Tenericutes;c__Mollicutes;o__Mycoplasmatales;f__Mycoplasmataceae		0.051b	0.009-0.053		0.023a,b	0.007-0.142		0.019b	0.014-0.093		0.035a,b	0.007-0.153		0.005a,b	0.002-0.012		0.002a	0-0.007		0.005a,b	0.002-0.033		0.021	0.002-0.023		0.013	0.009-0.016		0.0101	0.0870524
k__Bacteria;p__Tenericutes;c__Mollicutes;o__RF39;f__		0.226a,b	0.219-0.588		0.367a,b	0.195-0.695		0.519a	0.253-0.686		0.365a	0.26-0.998		0.121b	0.081-0.279		0.349a,b	0.163-0.753		0.205a,b	0.105-0.474		0.258	0.167-0.463		0.381	0.221-0.612		0.006	0.08326
k__Bacteria;p__Tenericutes;c__RF3;o__ML615J-28;f__		0.207	0.107-0.493		0.16	0.142-0.281		0.191	0.091-0.358		0.24	0.223-0.316		0.086	0.04-0.133		0.212	0.028-0.77		0.198	0.116-2.14		0.099	0.074-0.137		0.307	0.263-0.347		0.0914	0.220534
k__Bacteria;p__Verrucomicrobia;c__Opitutae;o__HA64;f__		0.002	0-0.021		0.012	0.002-0.019		0.002	0-0.044		0.002	0-0.04		0.005	0.002-0.007		0.007	0.002-0.016		0.009	0.007-0.019		0.002	0-0.042		0.003	0.002-0.081		0.5458	0.625252
k__Bacteria;p__Verrucomicrobia;c__Opitutae;o__[Cerasicoccales];f__[Cerasicoccaceae]		0	0-0.007		0	0-0.005		0	0-0.002		0.002	0.002-0.005		0.002	0-0.009		0	0-0.016		0.005	0-0.005		0	0-0.002		0.002	0-0.002		0.2721	0.397178
k__Bacteria;p__Verrucomicrobia;c__Verruco-5;o__LD1-PB3;f__		0.005	0-0.049		0.005	0-0.047		0.002	0-0.258		0.016	0-0.07		0.002	0-0.007		0.005	0-0.044		0.005	0-0.314		0.001	0-0.005		0.005	0-0.033		0.1403	0.270928
k__Bacteria;p__Verrucomicrobia;c__Verruco-5;o__WCHB1-41;f__		0	0-0.005		0.002	0-0.005		0.002	0-0.005		0	0-0.005		0	0-0.002		0.005	0-0.012		0.005	0-0.005		0.005	0-0.009		0.007	0.005-0.009		0.1344	0.266778
k__Bacteria;p__Verrucomicrobia;c__Verruco-5;o__WCHB1-41;f__RFP12		4.021a	3.593-5.247		4.579a	3.105-6.216		2.426a,b	1.674-3.958		3.13a,b	2.07-8.3		0.258a	0.167-0.43		2.874a,b	1.447-5.437		6.895a	0.502-8.821		5.25	1.679-7.035		3.585	1.747-5.114		0.0156	0.0979897
k__Bacteria;p__Verrucomicrobia;c__Verrucomicrobiae;o__Verrucomicrobiales;f__Verrucomicrobiaceae		0.044	0.026-0.063		0.042	0.023-0.158		0.044	0.021-0.091		0.044	0.016-0.072		0.209	0.026-0.644		0.035	0.012-0.079		0.042	0.033-0.316		0.049	0.03-0.077		0.034	0.021-0.042		0.3316	0.441321
k__Bacteria;p__Verrucomicrobia;c__[Pedosphaerae];o__[Pedosphaerales];f__R4-41B		0.016	0-0.158		0.012	0-0.623		0.019	0-0.693		0.009	0-0.265		0.005	0-0.021		0.007	0-0.009		0.012	0-0.074		0.008	0.002-0.012		0.005	0.002-0.009		0.1673	0.308993
k__Bacteria;p__WPS-2;c__;o__;f__		0	0-0.005		0.005	0-0.005		0.002	0-0.002		0	0-0.002		0	0-0.002		0	0-0		0	0-0.002		0.001	0-0.016		0.003	0-0.007		0.202	0.332382
