# Supplementary material for: The cecal and fecal microbiomes and metabolomes of horses before and after metronidazole administration
Source: PLoS One. 2020 May 22;15(5):e0232905. doi: 10.1371/journal.pone.0232905 (PMC7244109; doi:10.1371/journal.pone.0232905)
Supplement: S5 Table — (XLSX) [file pone.0232905.s006.xlsx]

## Sheet: Table 5. Fecal Metabolites
Metabolite	f.value	p.value	log10(p)	FDR	Fisher's LSD	KEGG Compound	Specific Pathway	KEGG Pathway
Putrescine	3.1655	0.01753	1.7562	0.048415	D03 - D-028; D03 - D-14; D03 - D0; D03 - D07; D03 - D14; D03 - D28	C00134	Arginine and proline metabolism	Amino acid metabolism
Salicylic acid	5.0894	0.0013099	2.8828	0.0080137	D03 - D-028; D03 - D-14; D03 - D0; D03 - D07; D03 - D14; D03 - D28	C00805	Phenylalanine metabolism	Amino acid metabolism
Serine	4.7171	0.0020988	2.678	0.011067	D03 - D-028; D03 - D-14; D03 - D0; D03 - D07; D03 - D14; D03 - D28	C00065	Glycine, serine and threonine metabolism	Amino acid metabolism
Threonine	4.4878	0.0028256	2.5489	0.013657	D03 - D-028; D03 - D-14; D03 - D0; D03 - D07; D03 - D14; D03 - D28	C00188	Glycine, serine and threonine metabolism,	Amino acid metabolism
Tryptophan	3.2641	0.015201	1.8181	0.046402	D03 - D-028; D03 - D-14; D03 - D0; D03 - D07; D03 - D14; D03 - D28	C00078	Glycine, serine and threonine metabolsim	Amino acid metabolism
Tyramine	3.1817	0.017123	1.7664	0.048415	D03 - D-028; D03 - D-14; D03 - D0; D03 - D07; D03 - D14; D03 - D28	C00483	Tyrosine metabolism	Amino acid metabolism
Valine	3.8755	0.0064272	2.192	0.021928	D03 - D-028; D03 - D-14; D03 - D0; D03 - D07; D03 - D14; D03 - D28	C00183	Valine, leucine and isoleucine degradation and biosynthesis	Amino acid metabolism
Ribose	6.2141	0.00034251	3.4653	0.0039731	D03 - D-028; D03 - D-14; D03 - D0; D03 - D07; D03 - D14; D03 - D28	C00121	Pentose phosphate pathway	Carbohydrate metabolism
Tagatose	5.4508	0.00084014	3.0756	0.0065293	D-14 - D-028; D-14 - D0; D-14 - D03; D-14 - D07; D-14 - D14; D-14 - D28	C00795	Galactose metabolism	Carbohydrate metabolism
Xylonic acid	7.4352	9.06e-05	4.0431	0.0017507	D-028 - D-14; D-028 - D0; D-028 - D03; D-028 - D07; D-028 - D14; D-028 - D28	C05411	Pentose and glucoronate metabolism	Carbohydrate metabolism
Phytanic acid	5.3936	0.00090059	3.0455	0.0065293	D-028 - D03; D-14 - D03; D0 - D03; D07 - D03; D14 - D03; D28 - D03; D28 - D07	C01607	Pentose phosphate pathways, metabolic pathways	Lipid metabolism
Ribonic acid	8.4179	3.37e-05	4.4721	0.00097794	D-028 - D-14; D-028 - D0; D-028 - D03; D-028 - D07; D-028 - D14; D-028 - D28; D03 - D-14; D03 - D0; D03 - D07; D03 - D14; D03 - D28	C01685	Biosynthesis of unsaturated fatty acids, biosynthesis of secondary metabolites	Lipid metabolism
Stearic acid	5.9116	0.00048561	3.3137	0.0046942	D-028 - D03; D-14 - D03; D0 - D03; D07 - D03; D14 - D03; D28 - D03	C01530	Fatty acid biosynthesis	Lipid metabolism
Phosphoethanolamine	4.231	0.003969	2.4013	0.016211	D03 - D-028; D03 - D-14; D03 - D0; D03 - D07; D03 - D14; D03 - D28	C00346	Glycerophospholipid metabolism	Lipid metabolism
δ-Tocopherol	3.7358	0.0077962	2.1081	0.025121	D-14 - D-028; D14 - D-028; D-14 - D0; D-14 - D03; D-14 - D07; D14 - D0; D14 - D03; D28 - D03; D14 - D07	C14151	Ubiquinone and terpernoid-quione metabolites	Metabolism of cofactors and vitamins
γ-Tocopherol	4.1317	0.0045349	2.3434	0.016439	D-028 - D03; D-14 - D03; D-14 - D07; D14 - D0; D14 - D03; D28 - D03; D14 - D07; D28 - D07	C02483	Ubiquinone and terpernoid-quione metabolites	Metabolism of cofactors and vitamins
Pinitol	4.1901	0.0041926	2.3775	0.016211	D-028 - D07; D-028 - D14; D28 - D0; D03 - D07; D03 - D14; D28 - D07; D28 - D14	C03844	No pathway listed	No pathway listed
Piperidone	5.0467	0.0013817	2.8596	0.0080137	D03 - D-028; D03 - D-14; D03 - D0; D03 - D07; D03 - D14; D03 - D28		No pathway listed	No pathway listed
Xanthine	7.0885	0.0001305	3.8844	0.0018922	D03 - D-028; D03 - D-14; D03 - D0; D03 - D07; D03 - D14; D03 - D28	C00385	Purine metabolism	Nucleic acid metabolism
Thymine	4.1918	0.0041831	2.3785	0.016211	D03 - D-028; D03 - D-14; D03 - D0; D03 - D07; D03 - D14; D03 - D28	C00178	Pyrimidine metabolism	Nucleic acid metabolism
Uracil	10.39	5.6e-06	5.2518	0.00032478	D03 - D-028; D03 - D-14; D03 - D0; D03 - D07; D03 - D14; D03 - D28	C00106	Pyrimidine metabolism	Nucleic acid metabolism
